# Supplementary material for: Transcriptome and Proteome Exploration to Provide a Resource for the Study of Agrocybe aegerita
Source: PLoS One. 2013 Feb 13;8(2):e56686. doi: 10.1371/journal.pone.0056686 (PMC3572045; doi:10.1371/journal.pone.0056686)
Supplement: Table S3 — Sequences with top BLAST hits against NCBI-nr database. All A. aegerita ESTs were aligned against the NCBI-nr database using BLASTx with a cutoff E-value of 10−5. (XLS) [file pone.0056686.s008.xls]

## Sheet: Sheet1
Sequence name	Sequence length	Sequence description	Organism	Accession number	E-value	Similarity	Score	Alignment length	Positives
AA_10	813	plasma membrane H+-transporting atpase	Coprinopsis cinerea okayama7#130	XP_001832503	1.41752e-132	94	406.757	238	225
AA_100	450	nadph-adrenodoxin reductase	Laccaria bicolor S238N-H82	XP_001874649	7.61462e-76	84	240.35	150	127
AA_1000	579	predicted protein	Laccaria bicolor S238N-H82	XP_001884956	3.3159e-39	63	149.828	173	110
AA_10000	542	predicted protein	Laccaria bicolor S238N-H82	XP_001880190	3.50607e-35	65	140.969	135	89
AA_10001	673	predicted protein	Laccaria bicolor S238N-H82	XP_001888301	1.48007e-88	91	271.937	145	132
AA_10002	600	vacuolar membrane protein	Laccaria bicolor S238N-H82	XP_001874719	5.06958e-93	88	305.064	198	176
AA_10003	670	60s ribosomal protein L23	Laccaria bicolor S238N-H82	XP_001889530	7.90787e-90	100	271.552	135	135
AA_10004	542	hypothetical protein CC1G_06333	Coprinopsis cinerea okayama7#130	XP_001836248	1.31446e-60	74	205.682	183	136
AA_10005	556	hypothetical protein SERLA73DRAFT_159455	Serpula lacrymans var. lacrymans S7.3	EGO00779	1.2316e-71	79	238.039	164	131
AA_10006	720	ankyrin repeat protein	Coprinopsis cinerea okayama7#130	XP_001839400	9.90404e-26	71	115.546	101	72
AA_10008	1468	hypothetical protein CC1G_10193	Coprinopsis cinerea okayama7#130	XP_001841196	0	81	616.69	461	377
AA_10011	545	glutathione-disulfide reductase	Coprinopsis cinerea okayama7#130	XP_001833633	1.8249e-62	92	210.305	137	127
AA_10012	557	dutp pyrophosphatase	Laccaria bicolor S238N-H82	XP_001874745	2.08948e-61	97	197.593	108	105
AA_10013	646	fk506-binding protein fkbp12	Frankia symbiont of Datisca glomerata	YP_004585346	1.27708e-28	65	113.235	117	77
AA_10015	548	predicted protein	Laccaria bicolor S238N-H82	XP_001874248	3.79474e-11	61	70.0922	95	58
AA_10016	548	cohesin subunit	Laccaria bicolor S238N-H82	XP_001878707	2.54444e-58	77	207.223	178	138
AA_10017	689	predicted protein	Laccaria bicolor S238N-H82	XP_001886888	1.74044e-12	95	74.7146	42	40
AA_10018	547	predicted protein	Laccaria bicolor S238N-H82	XP_001875488	5.67079e-53	78	180.259	143	112
AA_10019	574	predicted protein	Laccaria bicolor S238N-H82	XP_001878589	2.80511e-38	68	149.828	175	119
AA_1002	235	predicted protein	Laccaria bicolor S238N-H82	XP_001888229	7.81946e-18	100	82.4185	38	38
AA_10020	549	predicted protein	Laccaria bicolor S238N-H82	XP_001878324	1.9209e-61	96	210.69	114	110
AA_10021	550	glycosyltransferase family 15 protein	Laccaria bicolor S238N-H82	XP_001886822	1.49465e-98	84	300.827	183	154
AA_10025	550	cell division control gtp binding protein	Laccaria bicolor S238N-H82	XP_001873763	3.64815e-43	97	158.688	85	83
AA_10026	669	peroxisomal biogenesis factor	Laccaria bicolor S238N-H82	XP_001873857	3.13987e-90	86	276.559	182	157
AA_10027	2631	predicted protein	Laccaria bicolor S238N-H82	XP_001876311	0	80	896.345	653	527
AA_10028	716	peptidyl-prolyl cis-trans isomerase-like 1	Laccaria bicolor S238N-H82	XP_001886104	4.71992e-89	98	270.781	155	153
AA_10029	551	actin depolymerizing factor	Serpula lacrymans var. lacrymans S7.3	EGN98469	8.60154e-54	85	177.948	136	116
AA_10030	553	hypothetical protein NFIA_102090	Neosartorya fischeri NRRL 181	XP_001266622	1.41189e-34	68	128.642	121	83
AA_10031	595	rho small monomeric gtpase	Coprinopsis cinerea okayama7#130	XP_001830390	3.81378e-94	84	284.648	186	157
AA_10032	553	predicted protein	Laccaria bicolor S238N-H82	XP_001889714	1.62935e-15	76	79.7221	59	45
AA_10033	923	hypothetical protein SERLADRAFT_402103	Serpula lacrymans var. lacrymans S7.9	EGO19600	3.25214e-68	64	223.787	265	170
AA_10034	667	hypothetical protein	Coprinopsis cinerea okayama7#130	XP_001834650	6.77727e-20	69	97.4413	83	58
AA_10035	553	predicted protein	Laccaria bicolor S238N-H82	XP_001878945	1.43224e-46	64	173.326	175	113
AA_10037	553	heterotrimeric g-protein alpha gpa3-like protein	Laccaria bicolor S238N-H82	XP_001886453	2.4654e-90	90	278.87	172	156
AA_10038	701	hnrnp a1-gamma isoform	Laccaria bicolor S238N-H82	XP_001880023	2.35252e-32	59	125.561	174	103
AA_10039	2439	predicted protein	Laccaria bicolor S238N-H82	XP_001873543	0	75	494.967	413	310
AA_1004	693	predicted protein	Laccaria bicolor S238N-H82	XP_001874294	1.96541e-31	71	119.013	103	74
AA_10040	569	predicted protein	Laccaria bicolor S238N-H82	XP_001880800	1.37259e-49	80	174.866	166	133
AA_10041	555	related to protein tyrosine phosphatase pps1	Laccaria bicolor S238N-H82	XP_001883499	1.49963e-15	80	83.5741	56	45
AA_10042	555	siderophore regulation protein	Laccaria bicolor S238N-H82	XP_001886484	4.14599e-19	63	87.4261	98	62
AA_10044	555	secreted protein	Coprinopsis cinerea okayama7#130	XP_001828517	5.94699e-61	88	199.134	118	104
AA_10045	556	hypothetical protein CC1G_10073	Coprinopsis cinerea okayama7#130	XP_001832854	8.13368e-42	84	146.747	98	83
AA_10046	2490	af267870_1 regulator of g protein signaling thn1	Coprinopsis cinerea okayama7#130	XP_001837371	0	90	1028.85	632	574
AA_10047	567	hypothetical protein	Laccaria bicolor S238N-H82	XP_001881395	1.82227e-18	48	92.4337	203	99
AA_1005	1000	related to cytochrome p450	Serpula lacrymans var. lacrymans S7.3	EGO03799	3.61196e-129	76	386.726	298	228
AA_10051	557	hypothetical protein SERLADRAFT_449989	Serpula lacrymans var. lacrymans S7.9	EGO23643	3.09057e-101	89	306.605	180	161
AA_10052	558	carotenoid ester lipase precursor	Coprinopsis cinerea okayama7#130	XP_001829457	1.28671e-69	75	231.106	186	141
AA_10053	644	proteasome regulatory subunit 12	Serpula lacrymans var. lacrymans S7.3	EGN95860	1.75432e-105	96	318.161	183	176
AA_10054	559	hypothetical protein SERLA73DRAFT_186143	Serpula lacrymans var. lacrymans S7.3	EGN96408	1.44891e-42	80	148.288	105	85
AA_10055	1767	hypothetical protein CC1G_01670	Coprinopsis cinerea okayama7#130	XP_001828990	0	83	722.235	509	423
AA_10056	565	predicted protein	Laccaria bicolor S238N-H82	XP_001878636	8.49979e-27	74	112.464	89	66
AA_10058	560	outer dynein arm light chain 8	Coprinopsis cinerea okayama7#130	XP_001831377	3.28199e-55	88	180.644	110	97
AA_10059	565	hypothetical protein CC1G_07412	Coprinopsis cinerea okayama7#130	XP_001830497	5.15639e-81	89	271.552	169	152
AA_1006	2482	dna binding protein sart-1	Laccaria bicolor S238N-H82	XP_001880952	0	83	859.751	781	650
AA_10060	561	predicted protein	Laccaria bicolor S238N-H82	XP_001875383	3.6335e-22	78	95.5153	102	80
AA_10061	1965	other plk protein kinase	Laccaria bicolor S238N-H82	XP_001885715	3.84468e-100	87	289.271	186	163
AA_10063	566	dihydroceramide delta -desaturase	Coprinopsis cinerea okayama7#130	XP_001838960	2.09443e-62	79	207.994	152	121
AA_10064	562	hypothetical protein CC1G_04409	Coprinopsis cinerea okayama7#130	XP_001828438	8.60147e-32	70	124.02	125	88
AA_10065	2678	predicted protein	Laccaria bicolor S238N-H82	XP_001878320	0	79	560.836	458	364
AA_10067	1326	phosphomevalonate kinase	Coprinopsis cinerea okayama7#130	XP_002911641	1.49833e-118	76	366.311	327	249
AA_10068	1076	golgi reassembly stacking protein 2	Coprinopsis cinerea okayama7#130	XP_001835848	1.12574e-119	72	362.073	340	246
AA_10069	563	predicted protein	Laccaria bicolor S238N-H82	XP_001877385	6.97089e-29	54	121.709	180	98
AA_1007	2168	probable glutaminase a	Coprinopsis cinerea okayama7#130	XP_001828360	8.41547e-101	53	332.413	690	367
AA_10070	2252	hypothetical protein CC1G_00627	Coprinopsis cinerea okayama7#130	XP_001829448	6.79705e-43	51	172.555	431	221
AA_10071	565	ricin b-like lectin	Macrolepiota procera	AEE98238	1.05675e-39	77	142.124	93	72
AA_10072	566	er-to-golgi vesicle protein transport sft2	Schizophyllum commune H4-8	XP_003035829	8.69508e-62	82	199.519	141	116
AA_10073	566	hypothetical protein SERLADRAFT_441703	Serpula lacrymans var. lacrymans S7.9	EGO21351	2.2019e-18	63	91.6633	95	60
AA_10074	898	glycosyltransferase family 90 protein	Serpula lacrymans var. lacrymans S7.3	EGO01338	2.2763e-77	88	256.144	157	139
AA_10075	1477	family 4 carbohydrate esterase	Schizophyllum commune H4-8	XP_003026333	1.76789e-173	77	423.32	285	220
AA_10077	607	fungal specific actin related protein	Laccaria bicolor S238N-H82	XP_001880938	4.64485e-80	86	259.996	193	167
AA_10078	567	cytochrome p450	Laccaria bicolor S238N-H82	XP_001888058	1.90599e-53	68	187.578	189	129
AA_10079	568	histone h3	Coprinopsis cinerea okayama7#130	XP_001837248	2.3092e-59	79	193.356	148	118
AA_10080	1199	hypothetical protein	Serpula lacrymans var. lacrymans S7.9	EGO26182	1.49789e-120	79	301.597	217	172
AA_10081	568	aspartate carbamoyltransferase	Coprinopsis cinerea okayama7#130	XP_001838320	5.3014e-47	98	175.637	91	90
AA_10083	586	coq6 monooxygenase	Laccaria bicolor S238N-H82	XP_001875208	1.11137e-41	70	156.762	175	124
AA_10084	570	domain-containing protein	Moniliophthora perniciosa FA553	XP_002396264	1.66459e-70	88	223.016	151	133
AA_10085	570	hypothetical protein CC1G_02993	Coprinopsis cinerea okayama7#130	XP_001835905	4.70728e-21	58	98.5969	128	75
AA_10086	626	u3 snornp protein	Laccaria bicolor S238N-H82	XP_001880222	6.29475e-82	82	266.159	186	154
AA_10087	571	predicted protein	Laccaria bicolor S238N-H82	XP_001885798	2.8147e-17	53	88.9669	200	106
AA_10088	581	cell division control protein 54	Laccaria bicolor S238N-H82	XP_001878795	9.57316e-107	92	334.339	193	179
AA_10089	709	peptide transporter ptr2a	Hebeloma cylindrosporum	AAZ32401	2.4477e-112	91	345.125	221	202
AA_1009	1502	predicted protein	Laccaria bicolor S238N-H82	XP_001874091	2.88356e-155	79	455.677	349	277
AA_10091	572	hypothetical protein CC1G_08788	Coprinopsis cinerea okayama7#130	XP_001829633	4.52179e-50	81	169.859	160	130
AA_10093	972	dna-directed rna polymerase ii	Laccaria bicolor S238N-H82	XP_001881128	2.55269e-66	96	215.698	115	111
AA_10095	697	hypothetical protein SERLADRAFT_349939	Serpula lacrymans var. lacrymans S7.9	EGO23308	4.04292e-14	48	79.337	157	76
AA_10096	1078	ureidoglycolate hydrolase	Coprinopsis cinerea okayama7#130	XP_001830670	1.27006e-123	70	378.637	327	232
AA_10097	3938	dna excision repair protein ercc-1	Coprinopsis cinerea okayama7#130	XP_001830113	1.65581e-114	92	373.244	214	199
AA_10099	1669	udp-n-acetylglucosamine diphosphorylase	Coprinopsis cinerea okayama7#130	XP_001829228	0	91	297.36	175	160
AA_101	603	decaprenyl-diphosphate synthase subunit 1	Moniliophthora perniciosa FA553	XP_002392090	1.3542e-50	83	167.548	113	94
AA_1010	1114	thiosulfate sulfurtransferase	Coprinopsis cinerea okayama7#130	XP_001828506	2.04124e-137	78	401.364	303	237
AA_10100	609	predicted protein	Laccaria bicolor S238N-H82	XP_001877565	2.55565e-60	81	195.667	144	118
AA_10101	577	hypothetical protein CC1G_14590	Coprinopsis cinerea okayama7#130	XP_002911159	1.00943e-42	66	151.369	160	107
AA_10102	634	predicted protein	Laccaria bicolor S238N-H82	XP_001880124	9.34837e-58	81	193.356	156	127
AA_10104	577	ring-5 domain-containing protein	Laccaria bicolor S238N-H82	XP_001877901	1.64434e-42	71	158.688	163	116
AA_10105	921	sir2 family histone deacetylase hst2	Coprinopsis cinerea okayama7#130	XP_001835546	4.32649e-146	86	427.557	267	230
AA_10107	581	hypothetical protein CC1G_13684	Coprinopsis cinerea okayama7#130	XP_002912152	3.29624e-68	77	233.417	180	139
AA_10108	3392	vacuolar protein sorting-associated protein 70	Schizophyllum commune H4-8	XP_003038123	0	73	1013.45	850	625
AA_10109	579	cytidine deaminase	Schizophyllum commune H4-8	XP_003032993	6.76213e-79	86	243.432	153	133
AA_1011	1403	rraga protein	Laccaria bicolor S238N-H82	XP_001875474	2.55159e-132	96	336.265	186	179
AA_10110	579	cmgc cdk cdk9 protein kinase	Serpula lacrymans var. lacrymans S7.3	EGO03580	5.64595e-96	79	296.59	205	162
AA_10111	580	response regulator receiver	Laccaria bicolor S238N-H82	XP_001876621	1.77174e-46	89	174.096	106	95
AA_10112	581	dna-directed rna polymerase i	Serpula lacrymans var. lacrymans S7.3	EGN99095	3.16883e-57	97	189.504	115	112
AA_10114	581	probable rpl28-60s large subunit ribosomal protein	Laccaria bicolor S238N-H82	XP_001881307	2.51392e-92	97	276.944	137	133
AA_10115	581	predicted protein	Laccaria bicolor S238N-H82	XP_001879999	2.57992e-25	90	112.849	70	63
AA_10117	589	high affinity nitrate transporter	Agrocybe erebia	ACR77597	3.27053e-100	90	301.212	195	176
AA_10118	583	predicted protein	Laccaria bicolor S238N-H82	XP_001884598	6.94539e-27	56	117.472	213	121
AA_1012	723	peptidoglycan binding domain containing protein	Coprinopsis cinerea okayama7#130	XP_001828686	1.65604e-85	90	271.166	165	150
AA_10120	583	u6 snrna-associated sm-like protein lsm4	Postia placenta Mad-698-R	XP_002472203	9.66329e-52	94	171.785	89	84
AA_10121	1187	eukaryotic translation initiation factor 2 subunit alpha	Postia placenta Mad-698-R	XP_002469815	1.72677e-152	88	446.047	344	304
AA_10122	2130	swr1-complex protein 4	Laccaria bicolor S238N-H82	XP_001877047	0	77	563.918	487	377
AA_10123	586	carnitine acetyl transferase	Coprinopsis cinerea okayama7#130	XP_001840991	3.68213e-99	86	314.309	194	167
AA_10125	586	cmgc ck2 protein kinase	Laccaria bicolor S238N-H82	XP_001874260	1.64312e-108	97	325.479	163	159
AA_10126	1182	predicted protein	Laccaria bicolor S238N-H82	XP_001878028	2.68646e-85	64	278.485	287	185
AA_10127	1672	hmg-box dna-binding protein	Coprinopsis cinerea okayama7#130	XP_001830477	6.53523e-39	40	158.303	519	208
AA_10128	600	related to carrier protein mitochondrial precursor	Laccaria bicolor S238N-H82	XP_001883024	1.78542e-70	92	226.483	148	137
AA_10129	712	nadh dehydrogenase 1 beta subcomplex	Laccaria bicolor S238N-H82	XP_001880861	1.72792e-54	74	182.185	150	112
AA_1013	1606	predicted protein	Laccaria bicolor S238N-H82	XP_001873564	1.0103e-16	80	92.0485	82	66
AA_10130	774	hypothetical protein	Laccaria bicolor S238N-H82	XP_001878228	1.79324e-54	78	184.496	198	156
AA_10131	590	predicted protein	Laccaria bicolor S238N-H82	XP_001873444	9.11833e-87	90	264.618	177	161
AA_10133	1200	pantothenate kinase	Laccaria bicolor S238N-H82	XP_001874063	1.92367e-139	81	417.927	315	257
AA_10134	1271	hypothetical protein CC1G_12269	Coprinopsis cinerea okayama7#130	XP_001836110	9.3685e-41	61	162.925	239	146
AA_10135	610	predicted protein	Laccaria bicolor S238N-H82	XP_001874028	9.00861e-15	67	80.1073	119	80
AA_10136	594	carbohydrate esterase family 9 protein	Laccaria bicolor S238N-H82	XP_001880103	1.00859e-115	93	361.303	198	185
AA_10137	595	predicted protein	Laccaria bicolor S238N-H82	XP_001875869	1.64867e-41	83	145.976	95	79
AA_10138	600	imidazoleglycerol phosphate synthase	Coprinopsis cinerea okayama7#130	XP_001828664	5.1111e-31	85	126.716	82	70
AA_10139	1204	predicted protein	Laccaria bicolor S238N-H82	XP_001879662	1.07153e-23	47	107.842	212	101
AA_1014	611	related to mip1-dna-directed dna polymerase gamma catalytic mitochondrial	Serpula lacrymans var. lacrymans S7.3	EGN92170	8.49444e-45	67	159.844	161	109
AA_10140	595	hypothetical protein LACBIDRAFT_302576	Laccaria bicolor S238N-H82	XP_001883584	1.71468e-14	50	79.7221	186	93
AA_10141	3797	hypothetical protein CC1G_02644	Coprinopsis cinerea okayama7#130	XP_001840181	0	69	1297.72	1250	872
AA_10142	603	probable mitochondrial aconitate hydratase	Serpula lacrymans var. lacrymans S7.9	EGO31100	1.86743e-73	79	230.72	168	134
AA_10143	677	alport syndrome	Coprinopsis cinerea okayama7#130	XP_002911239	2.25944e-51	81	176.792	127	104
AA_10144	1931	hypothetical protein SERLADRAFT_367099	Serpula lacrymans var. lacrymans S7.9	EGO27540	7.87098e-141	68	321.242	334	228
AA_10145	598	trna-dihydrouridine synthase 2	Laccaria bicolor S238N-H82	XP_001874123	8.17207e-124	95	363.229	198	189
AA_10146	598	dna polymerase theta eta	Laccaria bicolor S238N-H82	XP_001889811	5.3104e-78	92	248.825	152	141
AA_10152	601	wsc domain-containing protein	Coprinopsis cinerea okayama7#130	XP_001836553	3.56833e-92	81	292.352	185	151
AA_10153	603	zip-like iron-zinc transporter	Laccaria bicolor S238N-H82	XP_001879467	1.23694e-77	77	249.21	194	151
AA_10155	816	predicted protein	Laccaria bicolor S238N-H82	XP_001879375	3.82091e-32	55	135.191	224	125
AA_10156	2527	hypothetical protein	Laccaria bicolor S238N-H82	XP_001886999	0	72	573.163	518	377
AA_10157	605	small nuclear riboprotein f	Coprinopsis cinerea okayama7#130	XP_001836960	9.13487e-48	96	161.384	81	78
AA_10158	606	related to small unique nuclear receptor co-repressor	Coprinopsis cinerea okayama7#130	XP_001832498	6.7877e-35	83	128.642	92	77
AA_10159	707	predicted protein	Laccaria bicolor S238N-H82	XP_001886816	1.41335e-16	52	86.6557	163	85
AA_1016	1490	lincomycin-condensing protein lmba	Serpula lacrymans var. lacrymans S7.3	EGO05198	1.53004e-166	84	419.083	279	237
AA_10160	606	cytosolic large ribosomal subunit protein	Coprinopsis cinerea okayama7#130	XP_001829043	2.46607e-112	98	329.331	180	177
AA_10161	611	nadh-ubiquinone oxidoreductase subunit	Laccaria bicolor S238N-H82	XP_001874616	6.65015e-77	84	238.81	163	137
AA_10162	606	calmodulin	Zea mays	NP_001148310	3.27653e-98	99	292.352	149	148
AA_10163	607	thioesterase	Coprinopsis cinerea okayama7#130	XP_001841313	2.67717e-78	92	241.891	141	130
AA_10164	1679	related to integral membrane protein	Coprinopsis cinerea okayama7#130	XP_001837320	0	87	643.654	401	351
AA_10165	608	peroxiredoxin	Laccaria bicolor S238N-H82	XP_001890224	1.6234e-68	77	218.009	168	131
AA_10166	919	hexose transporter	Serpula lacrymans var. lacrymans S7.3	EGO00445	4.27173e-91	86	291.197	210	182
AA_10167	1316	adrenoleukodystrophy protein	Laccaria bicolor S238N-H82	XP_001873941	3.26583e-124	70	386.726	356	252
AA_10168	611	hypothetical protein CC1G_06702	Coprinopsis cinerea okayama7#130	XP_001839489	9.27731e-79	74	249.21	204	151
AA_10169	705	glucosamine 6-phosphate n-acetyltransferase	Schizophyllum commune H4-8	XP_003026010	4.70263e-59	80	194.897	141	114
AA_1017	1419	fad linked oxidase domain-containing protein	Laccaria bicolor S238N-H82	XP_001889819	2.13837e-128	86	286.96	178	154
AA_10170	688	glutamate carboxypeptidase	Laccaria bicolor S238N-H82	XP_001879067	4.74226e-104	93	320.087	179	167
AA_10171	1470	hypothetical protein CC1G_01845	Coprinopsis cinerea okayama7#130	XP_001829165	4.51399e-27	56	122.865	190	107
AA_10173	632	ribosomal protein l29	Laccaria bicolor S238N-H82	XP_001876675	2.266e-69	99	218.394	121	120
AA_10174	616	cytochrome c c1	Laccaria bicolor S238N-H82	XP_001878752	9.76174e-63	95	200.675	105	100
AA_10175	616	hypothetical protein CC1G_10705	Coprinopsis cinerea okayama7#130	XP_001832123	7.77592e-29	62	119.783	159	99
AA_10176	617	hypothetical protein CC1G_02387	Coprinopsis cinerea okayama7#130	XP_001830936	6.25213e-49	62	176.792	217	135
AA_10177	826	glycerol dehydrogenase	Laccaria bicolor S238N-H82	XP_001885808	3.29463e-130	92	382.874	227	211
AA_1018	1681	d2hgd protein	Laccaria bicolor S238N-H82	XP_001873259	0	94	534.258	323	306
AA_10180	617	histone h2b	Laccaria bicolor S238N-H82	XP_001881267	1.11279e-54	100	181.415	105	105
AA_10181	1311	predicted protein	Laccaria bicolor S238N-H82	XP_001876745	0	83	604.749	446	371
AA_10183	618	peroxisomal copper amine oxidase	Coprinopsis cinerea okayama7#130	XP_001829418	7.49938e-97	81	308.145	205	167
AA_10184	751	dna polymerase delta processivity factor	Laccaria bicolor S238N-H82	XP_001881361	1.43846e-19	55	93.2041	167	93
AA_10186	649	adp-ribosylation facter	Laccaria bicolor S238N-H82	XP_001877050	5.75099e-125	100	362.073	181	181
AA_10187	627	n-acetyltransferase nat13	Laccaria bicolor S238N-H82	XP_001877425	5.71653e-86	88	261.922	154	136
AA_10188	620	leucine-rich repeat-containing protein 40	Laccaria bicolor S238N-H82	XP_001884364	3.21297e-87	83	286.96	203	170
AA_10189	620	family abc transporter	Laccaria bicolor S238N-H82	XP_001874308	7.89743e-54	79	191.43	154	123
AA_10190	622	wsc domain-containing protein	Coprinopsis cinerea okayama7#130	XP_001836553	1.3923e-81	89	265.003	166	149
AA_10191	834	prohibitin phb1	Laccaria bicolor S238N-H82	XP_001873284	8.73002e-147	96	423.705	260	251
AA_10192	849	sulphite efflux pump protein	Laccaria bicolor S238N-H82	XP_001877717	2.08851e-83	80	266.159	210	168
AA_10193	635	glycoside hydrolase family 47 protein	Laccaria bicolor S238N-H82	XP_001874173	2.55923e-107	88	328.561	195	172
AA_10194	915	related to lipid binding protein tfs1p	Laccaria bicolor S238N-H82	XP_001884599	9.95701e-56	68	189.119	203	140
AA_10195	837	hypothetical protein	Coprinopsis cinerea	BAH56663	2.41982e-39	60	145.976	196	118
AA_10196	881	clathrin-coated vesicle protein	Coprinopsis cinerea okayama7#130	XP_001831742	2.40582e-79	79	273.092	277	221
AA_10197	623	related to nipsnap protein	Serpula lacrymans var. lacrymans S7.3	EGO04629	1.08214e-103	85	310.842	200	171
AA_10198	1119	macrod2 protein	Laccaria bicolor S238N-H82	XP_001880750	4.55822e-91	81	283.878	227	184
AA_102	851	carbohydrate esterase family 15 protein	Chaetomium globosum CBS 148.51	XP_001221315	6.77321e-36	65	97.0561	90	59
AA_10200	624	rnp containing family member	Serpula lacrymans var. lacrymans S7.3	EGN95096	3.77769e-65	87	209.149	142	124
AA_10201	625	predicted protein	Laccaria bicolor S238N-H82	XP_001875371	2.04504e-82	82	254.218	173	142
AA_10204	626	predicted protein	Laccaria bicolor S238N-H82	XP_001874810	2.80897e-54	87	182.185	114	100
AA_10205	631	predicted protein	Trichoderma reesei QM6a	EGR44456	1.93659e-41	67	150.599	142	96
AA_10206	2449	glycoside hydrolase family 3 protein	Serpula lacrymans var. lacrymans S7.9	EGO18896	0	76	946.036	759	580
AA_10207	649	hypothetical protein CC1G_05035	Coprinopsis cinerea okayama7#130	XP_001836042	1.38138e-114	88	356.681	218	194
AA_10208	4070	exocyst complex sec3 subunit	Laccaria bicolor S238N-H82	XP_001873351	0	80	756.133	585	473
AA_10209	634	transketolase	Coprinopsis cinerea okayama7#130	XP_001836588	7.98071e-125	96	377.481	210	202
AA_1021	2482	hypothetical protein	Laccaria bicolor S238N-H82	XP_001888020	3.61248e-36	50	146.747	261	133
AA_10211	629	succinate dehydrogenase iron-sulfur subunit	Coprinopsis cinerea okayama7#130	XP_001838873	9.1793e-150	97	427.943	209	204
AA_10212	741	predicted protein	Laccaria bicolor S238N-H82	XP_001878278	1.93545e-50	63	178.718	215	136
AA_10213	630	predicted protein	Laccaria bicolor S238N-H82	XP_001873885	3.83351e-60	69	198.749	201	140
AA_10214	631	hypothetical protein MPER_10957	Moniliophthora perniciosa FA553	XP_002389861	6.82647e-49	78	172.17	175	137
AA_10215	706	hypothetical protein SCHCODRAFT_258939	Schizophyllum commune H4-8	XP_003026252	7.31065e-80	75	262.307	213	161
AA_10216	1099	predicted protein	Laccaria bicolor S238N-H82	XP_001880848	1.34283e-70	54	243.047	355	192
AA_10217	633	c factor cell-cell signaling protein	Coprinopsis cinerea okayama7#130	XP_001836933	8.91152e-83	78	257.684	209	165
AA_10218	633	ankyrin repeat family protein	Laccaria bicolor S238N-H82	XP_001885059	2.39109e-20	60	97.4413	129	78
AA_10219	632	expansin family protein	Laccaria bicolor S238N-H82	XP_001875413	3.92554e-25	65	107.842	91	60
AA_1022	1052	phenazine biosynthesis	Schizophyllum commune H4-8	XP_003029094	7.00692e-44	65	92.4337	113	74
AA_10220	742	diadenosine 5 - -tetraphosphate asymmetrical hydrolase	Coprinopsis cinerea okayama7#130	XP_001833161	4.53419e-63	72	205.682	192	139
AA_10222	636	hypothetical protein	Coprinopsis cinerea okayama7#130	XP_001835736	2.8793e-28	86	118.242	106	92
AA_10223	715	iron reductase	Laccaria bicolor S238N-H82	XP_001887471	1.80843e-61	68	212.231	238	163
AA_10224	636	hypothetical protein SCHCODRAFT_51005	Schizophyllum commune H4-8	XP_003036167	4.23313e-25	77	104.375	71	55
AA_10225	687	predicted protein	Laccaria bicolor S238N-H82	XP_001876153	7.42421e-124	93	363.999	199	187
AA_10227	656	glycerol kinase	Coprinopsis cinerea okayama7#130	XP_001831477	1.31125e-89	89	284.263	176	157
AA_10228	639	mitochondrial ribosomal protein subunit s8	Laccaria bicolor S238N-H82	XP_001874101	2.61783e-76	88	237.269	152	135
AA_10229	1061	opt oligopeptide transporter	Coprinopsis cinerea okayama7#130	XP_001838398	0	88	587.415	341	302
AA_1023	1524	hypothetical protein	Laccaria bicolor S238N-H82	XP_001876478	1.05771e-69	50	240.35	466	234
AA_10230	640	acyl- dehydrogenase domain-containing protein	Laccaria bicolor S238N-H82	XP_001875865	6.15071e-95	86	299.286	190	165
AA_10231	940	predicted protein	Laccaria bicolor S238N-H82	XP_001884764	9.34518e-100	87	206.068	140	122
AA_10232	759	hypothetical protein CC1G_05798	Coprinopsis cinerea okayama7#130	XP_001834661	5.37842e-71	75	236.113	210	159
AA_10233	642	cmgc cdk cdk9 protein kinase	Coprinopsis cinerea okayama7#130	XP_001839002	2.61482e-89	93	287.73	167	156
AA_10234	1878	carbohydrate esterase family 9 protein	Serpula lacrymans var. lacrymans S7.3	EGN91868	1.07815e-163	69	490.73	449	313
AA_10235	822	peripheral membrane protein	Coprinopsis cinerea okayama7#130	XP_001832385	6.09835e-124	88	394.815	275	244
AA_10236	643	related to tyrosine kinase a6	Laccaria bicolor S238N-H82	XP_001878272	3.14542e-76	73	243.817	206	151
AA_10237	878	hypothetical protein CC1G_12008	Coprinopsis cinerea okayama7#130	XP_001828560	4.29923e-82	83	258.455	179	150
AA_10238	2054	dicarboxylic amino acid permease	Laccaria bicolor S238N-H82	XP_001874831	0	91	837.795	529	484
AA_10239	644	vacuolar sorting protein vps24	Laccaria bicolor S238N-H82	XP_001877136	8.07041e-83	96	256.144	179	172
AA_1024	2388	rrna primary transcript binding protein	Schizophyllum commune H4-8	XP_003028145	0	70	457.603	446	314
AA_10240	909	hypothetical protein SERLA73DRAFT_98611	Serpula lacrymans var. lacrymans S7.3	EGN92853	8.16317e-69	73	231.106	189	139
AA_10241	645	predicted protein	Laccaria bicolor S238N-H82	XP_001880383	2.00486e-32	69	125.176	136	95
AA_10243	713	alanine aminotransferase	Moniliophthora perniciosa FA553	XP_002392061	4.02352e-96	91	289.656	178	162
AA_10244	686	hypothetical protein SCHCODRAFT_107038	Schizophyllum commune H4-8	XP_003033915	1.25919e-78	86	244.973	153	132
AA_10245	648	agroclavine dehydrogenase	Laccaria bicolor S238N-H82	XP_001887377	3.28939e-55	69	187.578	186	129
AA_10246	648	predicted protein	Laccaria bicolor S238N-H82	XP_001879835	2.93566e-32	47	130.954	274	131
AA_10247	651	carbohydrate esterase family 4 protein	Laccaria bicolor S238N-H82	XP_001875163	7.12141e-30	80	123.635	85	68
AA_10249	649	hypothetical mitochondrial 30s ribosomal protein s13	Coprinopsis cinerea okayama7#130	XP_001833116	3.47908e-82	77	253.447	184	143
AA_1025	629	other 1 protein kinase	Coprinopsis cinerea okayama7#130	XP_001835142	2.08829e-27	55	114.775	167	92
AA_10250	2341	ste ste7 protein kinase	Coprinopsis cinerea okayama7#130	XP_001830347	7.43519e-142	84	437.187	303	255
AA_10251	2761	predicted protein	Laccaria bicolor S238N-H82	XP_001879765	1.40243e-62	59	239.965	563	335
AA_10252	727	glycine dehydrogenase	Laccaria bicolor S238N-H82	XP_001873224	7.22558e-64	88	206.068	127	113
AA_10253	867	hypothetical protein CC1G_09410	Coprinopsis cinerea okayama7#130	XP_001833996	3.49474e-68	71	223.787	197	141
AA_10254	726	acetylglutamate kinase arg6	Laccaria bicolor S238N-H82	XP_001875754	5.84595e-141	98	427.943	242	238
AA_10256	653	related to kha1- k+ h+ antiporter	Laccaria bicolor S238N-H82	XP_001885682	7.40932e-27	67	117.472	138	93
AA_10257	653	predicted protein	Laccaria bicolor S238N-H82	XP_001880955	6.96e-25	58	111.309	176	103
AA_10258	653	rs3a_lacbs ame: full=40s ribosomal protein s1	Laccaria bicolor S238N-H82	B0CY45.2	9.28522e-123	98	359.377	185	183
AA_1026	1344	trf4 polya polymerase	Serpula lacrymans var. lacrymans S7.3	EGN98803	4.29197e-49	75	174.481	160	120
AA_10260	654	aminotransferase	Coprinopsis cinerea okayama7#130	XP_001833037	7.33807e-139	93	409.838	218	204
AA_10261	710	bem46 family protein	Laccaria bicolor S238N-H82	XP_001886670	2.56506e-72	69	233.032	211	147
AA_10262	664	predicted protein	Laccaria bicolor S238N-H82	XP_001876801	5.76293e-87	76	275.404	215	164
AA_10263	764	branched-chain alpha-keto acid dehydrogenase e1-alpha subunit	Coprinopsis cinerea okayama7#130	XP_001835904	3.15908e-135	88	399.823	253	223
AA_10264	657	histone 2a	Laccaria bicolor S238N-H82	XP_001880053	3.25077e-59	95	193.356	108	103
AA_10265	919	hypothetical protein SERLADRAFT_447381	Serpula lacrymans var. lacrymans S7.9	EGO26113	4.10358e-160	89	466.848	284	255
AA_10266	662	conserved hypothetical protein	Lentinula edodes	AEN14437	1.14998e-35	53	140.969	199	107
AA_10267	772	hypothetical protein CC1G_00522	Coprinopsis cinerea okayama7#130	XP_001829343	6.15844e-73	75	241.121	193	146
AA_10268	657	related to ceramidase	Laccaria bicolor S238N-H82	XP_001881544	5.28203e-61	83	211.846	142	118
AA_10269	841	60s ribosomal protein l24	Laccaria bicolor S238N-H82	XP_001888362	7.90501e-68	91	218.009	144	132
AA_10270	771	c-4 methyl sterol oxidase	Coprinopsis cinerea okayama7#130	XP_001838294	1.40273e-143	91	416.772	252	230
AA_10271	660	predicted protein	Laccaria bicolor S238N-H82	XP_001880923	6.86755e-51	86	181.03	118	102
AA_10272	3175	cysteine protease	Coprinopsis cinerea okayama7#130	XP_001834660	9.30925e-173	70	545.043	624	437
AA_10273	1438	probable urate oxidase	Serpula lacrymans var. lacrymans S7.9	EGO24990	9.79055e-150	78	441.039	340	267
AA_10274	2288	oligopeptide transporter	Laccaria bicolor S238N-H82	XP_001888770	1.51186e-136	93	432.565	253	237
AA_10275	1254	predicted protein	Laccaria bicolor S238N-H82	XP_001875282	1.72373e-96	66	303.523	341	226
AA_10276	661	precursor to secretory protein ssp120	Laccaria bicolor S238N-H82	XP_001873507	9.80464e-117	89	346.28	206	185
AA_10277	1205	von willebrand ring finger domain-containing protein	Laccaria bicolor S238N-H82	XP_001875110	4.38007e-71	93	250.751	148	138
AA_10278	695	hypothetical protein CC1G_14099	Coprinopsis cinerea okayama7#130	XP_002911567	2.43831e-61	67	214.542	208	141
AA_10279	665	apc amino acid permease	Laccaria bicolor S238N-H82	XP_001882533	5.88052e-114	88	346.28	220	194
AA_1028	1456	2,4-dienoyl-CoA reductase	Laccaria bicolor S238N-H82	XP_001883080	2.54015e-158	87	457.603	296	258
AA_10280	731	predicted protein	Laccaria bicolor S238N-H82	XP_001875450	2.83188e-56	71	190.66	202	144
AA_10281	1279	ketol-acid reductoisomerase	Schizophyllum commune H4-8	XP_003038779	4.47204e-166	90	481.485	341	309
AA_10282	664	60s ribosomal protein l9	Laccaria bicolor S238N-H82	XP_001877176	1.71427e-118	96	346.28	190	184
AA_10283	704	predicted protein	Laccaria bicolor S238N-H82	XP_001876296	2.70932e-53	64	186.422	226	146
AA_10284	669	hypothetical protein CC1G_00446	Coprinopsis cinerea okayama7#130	XP_001837310	8.29879e-58	68	201.83	197	135
AA_10285	1413	acetyl- acetyl transferase	Coprinopsis cinerea okayama7#130	XP_001831920	0	91	545.814	399	364
AA_10286	667	ribosomal protein l12	Laccaria bicolor S238N-H82	XP_001880224	6.17988e-95	99	285.419	164	163
AA_10288	668	glucose-6-phosphate isomerase	Laccaria bicolor S238N-H82	XP_001882557	2.30009e-150	96	440.654	222	214
AA_10289	723	40s ribosomal protein s9	Laccaria bicolor S238N-H82	XP_001873538	3.73673e-98	99	295.434	164	163
AA_1029	456	hypothetical protein MPER_08625	Moniliophthora perniciosa FA553	XP_002391881	1.96739e-11	55	66.2402	94	52
AA_10290	2472	l-ascorbate oxidase	Laccaria bicolor S238N-H82	XP_001875324	0	79	698.353	567	448
AA_10291	699	hypothetical protein LACBIDRAFT_378866	Laccaria bicolor S238N-H82	XP_001873190	1.1241e-50	59	178.718	236	140
AA_10292	669	related to aspartate aminotransferase	Coprinopsis cinerea okayama7#130	XP_001833037	6.20193e-128	87	382.104	232	202
AA_10293	2224	predicted protein	Laccaria bicolor S238N-H82	XP_001876154	2.55147e-140	69	437.187	492	342
AA_10294	671	endoplasmic reticulum protein	Laccaria bicolor S238N-H82	XP_001879990	1.37791e-85	82	263.462	200	164
AA_10295	670	60s ribosomal protein l5	Serpula lacrymans var. lacrymans S7.3	EGO01914	7.47235e-141	97	407.527	213	208
AA_10296	908	predicted protein	Laccaria bicolor S238N-H82	XP_001874059	2.06943e-15	93	77.7962	43	40
AA_10297	1248	related to tob3 (member of aaa-atpase family)	Coprinopsis cinerea okayama7#130	XP_001828224	2.52308e-180	78	530.791	419	330
AA_10298	698	predicted protein	Laccaria bicolor S238N-H82	XP_001881623	3.23266e-86	92	264.233	148	137
AA_10299	685	er-derived vesicles protein erv14	Laccaria bicolor S238N-H82	XP_001880387	5.27745e-73	95	228.794	137	131
AA_103	457	dna mismatch repair protein msh2	Coprinopsis cinerea okayama7#130	XP_001840335	1.76276e-60	82	207.994	147	122
AA_1030	661	lanosterol 14-alpha-demethylase	Serpula lacrymans var. lacrymans S7.3	EGN98858	1.95879e-60	88	188.348	118	104
AA_10300	672	nucleoside diphosphate kinase	Laccaria bicolor S238N-H82	XP_001878219	1.8051e-96	95	288.886	151	144
AA_10301	1171	d-isomer specific 2-hydroxyacid nad-binding	Laccaria bicolor S238N-H82	XP_001887362	1.00935e-152	79	447.203	351	279
AA_10302	1624	membrane protein	Laccaria bicolor S238N-H82	XP_001880973	0	91	817.765	494	451
AA_10305	674	cmgc mapk protein kinase	Coprinopsis cinerea okayama7#130	XP_001828839	3.85846e-109	98	328.946	165	163
AA_10306	675	predicted protein	Laccaria bicolor S238N-H82	XP_001876241	3.56512e-29	95	120.168	62	59
AA_10309	689	trna specific adenosine deaminase	Coprinopsis cinerea okayama7#130	XP_002911134	6.61427e-87	88	266.159	177	156
AA_1031	1464	pre-rrna-processing protein ipi3	Laccaria bicolor S238N-H82	XP_001875193	1.12155e-115	88	283.493	194	171
AA_10310	678	predicted protein	Laccaria bicolor S238N-H82	XP_001882682	4.46117e-70	66	232.646	229	153
AA_10311	680	predicted protein	Laccaria bicolor S238N-H82	XP_001874272	1.75251e-103	85	309.301	205	176
AA_10312	679	alanine-glyoxylate transaminase	Schizophyllum commune H4-8	XP_003033210	2.48283e-113	89	340.502	201	179
AA_10313	680	hypothetical protein CC1G_11126	Coprinopsis cinerea okayama7#130	XP_001829856	2.43995e-26	72	111.309	181	131
AA_10314	1649	tkl tkl-ccin protein kinase	Laccaria bicolor S238N-H82	XP_001884387	0	67	534.643	555	374
AA_10315	2468	thyroid receptor-interacting protein 13	Laccaria bicolor S238N-H82	XP_001884391	4.985e-166	88	463.766	288	256
AA_10316	683	predicted protein	Laccaria bicolor S238N-H82	XP_001887894	3.22011e-49	64	169.474	136	88
AA_10317	1603	glycoside hydrolase family 3 protein	Laccaria bicolor S238N-H82	XP_001879679	5.25112e-99	79	326.25	225	179
AA_10318	684	protein phosphatase	Laccaria bicolor S238N-H82	XP_001877698	5.13161e-36	95	135.191	68	65
AA_10319	749	abc transporter	Laccaria bicolor S238N-H82	XP_001880666	7.43464e-49	97	182.956	100	97
AA_1032	619	endoplasmic reticulum ca-transporting p-type atpase	Serpula lacrymans var. lacrymans S7.9	EGO29932	5.81385e-74	97	249.595	167	162
AA_10320	688	hypothetical protein CC1G_02593	Coprinopsis cinerea okayama7#130	XP_001840130	2.83299e-36	91	132.88	82	75
AA_10321	685	related to vps10 domain-containing receptor 1 precursor	Coprinopsis cinerea okayama7#130	XP_001830345	3.07025e-73	83	230.72	151	126
AA_10322	689	gnat family	Serpula lacrymans var. lacrymans S7.3	EGN97819	1.21344e-41	58	149.828	168	99
AA_10324	933	l-malate dehydrogenase	Coprinopsis cinerea okayama7#130	XP_001834158	1.06285e-118	93	355.91	244	229
AA_10325	689	ubiquitin-conjugating enzyme	Laccaria bicolor S238N-H82	XP_001886470	4.88784e-77	94	239.195	138	131
AA_10326	698	predicted protein	Laccaria bicolor S238N-H82	XP_001880957	1.59445e-71	89	242.662	169	151
AA_10327	1477	predicted protein	Laccaria bicolor S238N-H82	XP_001876804	2.8282e-121	76	368.622	304	233
AA_10328	690	peptide methionine sulfoxide reductase	Coprinopsis cinerea okayama7#130	XP_001833847	8.24465e-117	88	342.813	203	179
AA_10329	1340	related to wd40 protein ciao1	Serpula lacrymans var. lacrymans S7.3	EGO03451	2.14863e-133	63	399.823	399	255
AA_1033	1366	hypothetical protein	Laccaria bicolor S238N-H82	XP_001889707	7.58468e-93	58	295.434	419	244
AA_10330	804	glycosyltransferase family 2 protein	Coprinopsis cinerea okayama7#130	XP_001834729	1.78242e-71	66	244.973	274	181
AA_10331	957	glycosyltransferase family 20 protein	Laccaria bicolor S238N-H82	XP_001885618	1.48891e-149	73	454.521	351	257
AA_10332	700	calcium-dependent protein serine threonine phosphatase	Laccaria bicolor S238N-H82	XP_001884421	4.23301e-113	98	332.413	175	172
AA_10333	930	cytochrome p450 monooxygenase pc-3	Coprinopsis cinerea okayama7#130	XP_001839366	5.554e-19	54	95.5153	174	95
AA_10334	1560	small nuclear ribonucleoprotein	Laccaria bicolor S238N-H82	XP_001876795	0	91	488.804	295	271
AA_10335	814	predicted protein	Laccaria bicolor S238N-H82	XP_001879856	1.86531e-85	72	265.774	236	171
AA_10336	2329	predicted protein	Laccaria bicolor S238N-H82	XP_001873839	0	74	886.33	734	550
AA_10337	696	glycosyltransferase family 66 protein	Schizophyllum commune H4-8	XP_003033546	9.24936e-122	94	374.785	232	219
AA_10338	1590	s-adenosyl-l-homocysteine hydrolase	Laccaria bicolor S238N-H82	XP_001879598	0	96	796.193	430	413
AA_10339	1083	hypothetical protein	Laccaria bicolor S238N-H82	XP_001873464	9.56565e-96	86	300.827	187	162
AA_1034	4393	hypothetical protein	Coprinopsis cinerea okayama7#130	XP_001831478	0	64	535.028	591	384
AA_10342	925	actin-related protein arpc3	Laccaria bicolor S238N-H82	XP_001880369	1.53137e-104	98	313.538	169	166
AA_10343	701	class e vacuolar protein-sorting machinery protein hse1	Serpula lacrymans var. lacrymans S7.3	EGN95065	8.96379e-96	89	309.686	188	169
AA_10345	703	sel1 domain-containing protein	Coprinopsis cinerea okayama7#130	XP_001829247	3.51197e-123	88	371.318	239	212
AA_10346	705	predicted protein	Laccaria bicolor S238N-H82	XP_001883496	1.35895e-75	82	251.906	223	183
AA_10347	1337	hypothetical protein CC1G_01166	Coprinopsis cinerea okayama7#130	XP_001833104	7.44344e-75	60	248.825	348	211
AA_10348	707	oligopeptide transporter	Laccaria bicolor S238N-H82	XP_001888770	9.40185e-109	86	340.502	223	192
AA_10349	963	mitochondrial distribution and morphology protein 31	Coprinopsis cinerea okayama7#130	XP_001830065	1.15625e-68	77	238.039	173	134
AA_1035	1056	transcription factor	Coprinopsis cinerea okayama7#130	XP_001837394	9.93614e-142	83	426.017	297	249
AA_10350	792	translation initiation factor	Laccaria bicolor S238N-H82	XP_001879453	5.79669e-93	98	290.426	145	143
AA_10351	1530	glycoside hydrolase family 17 protein	Laccaria bicolor S238N-H82	XP_001876616	9.46343e-176	81	511.916	403	329
AA_10352	708	hypothetical protein SERLA73DRAFT_143588	Serpula lacrymans var. lacrymans S7.3	EGN94730	8.238e-59	75	194.512	151	114
AA_10353	751	protein disulfide isomerase	Laccaria bicolor S238N-H82	XP_001884326	4.6148e-41	71	157.147	174	124
AA_10355	738	eukaryotic translation initiation factor 3 subunit 6	Laccaria bicolor S238N-H82	XP_001880025	3.55819e-88	89	279.641	182	162
AA_10357	729	predicted protein	Laccaria bicolor S238N-H82	XP_001888053	6.9416e-110	83	333.183	236	196
AA_10358	715	predicted protein	Laccaria bicolor S238N-H82	XP_001886139	4.96109e-87	88	267.314	174	154
AA_10359	968	ste ste20 paka protein kinase	Laccaria bicolor S238N-H82	XP_001889451	0	98	592.423	307	303
AA_1036	672	tryptophanyl-trna synthetase	Laccaria bicolor S238N-H82	XP_001878444	3.99978e-92	86	281.952	189	164
AA_10360	2249	related to dcr2-dosage-dependent cell cycle regulator	Laccaria bicolor S238N-H82	XP_001874639	0	90	299.286	170	153
AA_10361	714	glutathione s-transferase	Laccaria bicolor S238N-H82	XP_001877094	3.99889e-102	88	306.605	182	161
AA_10362	1084	atp-dependent transporter	Schizophyllum commune H4-8	XP_003026632	0	94	605.134	332	314
AA_10364	718	expressed protein	Schizophyllum commune H4-8	XP_003031599	4.78142e-14	66	74.7146	68	45
AA_10365	716	alpha tubulin	Laccaria bicolor S238N-H82	XP_001876589	1.31646e-115	98	348.977	212	209
AA_10366	1638	phospho-2-dehydro-3-deoxyheptonate aldolase	Coprinopsis cinerea okayama7#130	XP_001835701	0	94	647.121	375	353
AA_10367	719	metal resistance protein ycf1	Coprinopsis cinerea okayama7#130	XP_001831530	1.67972e-97	78	320.087	241	189
AA_10369	719	carbonic anhydrase	Coprinopsis cinerea okayama7#130	XP_002911658	3.50696e-80	75	253.832	216	164
AA_1037	2347	aminoadipate reductase	Serpula lacrymans var. lacrymans S7.9	EGO20375	4.40972e-133	66	305.064	345	230
AA_10370	721	atp-dependent rna helicase sub2	Laccaria bicolor S238N-H82	XP_001873918	2.68574e-136	93	401.364	222	207
AA_10372	875	ankyrin repeat protein	Piriformospora indica DSM 11827	CCA66774	3.20373e-35	69	145.206	149	103
AA_10373	726	predicted protein	Laccaria bicolor S238N-H82	XP_001875088	7.36967e-46	63	160.999	174	110
AA_10374	728	adaptin ear-binding coat-associated protein 1	Serpula lacrymans var. lacrymans S7.3	EGN95646	1.29433e-90	89	276.944	167	149
AA_10375	729	predicted protein	Laccaria bicolor S238N-H82	XP_001884975	2.1035e-70	77	224.942	192	149
AA_10376	830	family protein	Serpula lacrymans var. lacrymans S7.3	EGN92866	2.20718e-106	85	328.946	248	213
AA_10377	733	nuclear pore protein seh1	Coprinopsis cinerea okayama7#130	XP_001838917	2.17233e-95	82	297.36	204	168
AA_10378	730	translationally-controlled tumor protein	Serpula lacrymans var. lacrymans S7.3	EGO01917	4.60972e-85	89	261.151	165	147
AA_10379	732	hypothetical protein SERLA73DRAFT_104874	Serpula lacrymans var. lacrymans S7.3	EGO00561	2.11131e-91	93	285.034	161	150
AA_10380	751	nucleoporin nup157 170	Coprinopsis cinerea okayama7#130	XP_001828651	3.1404e-94	87	310.842	201	176
AA_10382	734	related to histidine triad protein	Serpula lacrymans var. lacrymans S7.3	EGN98026	1.30234e-61	67	201.83	189	128
AA_10384	2658	predicted protein	Laccaria bicolor S238N-H82	XP_001882957	2.70289e-44	59	178.333	224	134
AA_10385	736	hypothetical protein	Laccaria bicolor S238N-H82	XP_001881218	5.14204e-35	64	133.265	137	88
AA_10386	1225	hypothetical protein CC1G_06730	Coprinopsis cinerea okayama7#130	XP_001828744	2.44808e-33	70	92.8189	85	60
AA_10387	736	3-ketoacyl- thiolase	Laccaria bicolor S238N-H82	XP_001873815	5.47516e-109	89	331.257	205	183
AA_10388	1153	hypothetical protein	Laccaria bicolor S238N-H82	XP_001874377	9.96661e-94	64	308.531	324	210
AA_10389	833	predicted protein	Laccaria bicolor S238N-H82	XP_001878178	1.14019e-68	85	221.861	157	134
AA_1039	753	wd40 containing snare-dependent exocytosis protein	Laccaria bicolor S238N-H82	XP_001874033	1.73004e-51	72	187.578	233	169
AA_10390	863	60s ribosomal protein l17 l23	Postia placenta Mad-698-R	XP_002468762	1.08075e-60	93	201.445	116	108
AA_10391	1175	protein disulfide isomerase	Laccaria bicolor S238N-H82	XP_001888384	2.00714e-177	83	509.99	367	305
AA_10392	739	scf e3 ubiquitin ligase complex f-box protein grra	Laccaria bicolor S238N-H82	XP_001877045	2.73989e-81	84	261.922	182	153
AA_10393	738	small gtpase rac1	Coprinopsis cinerea okayama7#130	XP_001828804	9.79639e-103	97	307.375	158	154
AA_10394	744	predicted protein	Laccaria bicolor S238N-H82	XP_001878259	7.16015e-25	66	95.1301	165	110
AA_10395	744	ribulose-5-phosphate 3-epimerase	Laccaria bicolor S238N-H82	XP_001873757	8.57124e-109	92	322.783	181	168
AA_10396	954	glycosyltransferase family 2 protein	Laccaria bicolor S238N-H82	XP_001877307	2.12873e-116	74	372.474	291	218
AA_10397	1950	hypothetical g-protein coupled receptor	Laccaria bicolor S238N-H82	XP_001877841	0	76	446.047	398	303
AA_10398	747	vacuolar protein sorting-associated protein 28	Laccaria bicolor S238N-H82	XP_001874987	6.02752e-127	93	369.777	211	198
AA_1040	531	related to tim11-subunit e of the dimeric form of mitochondrial f1f0-atpase	Laccaria bicolor S238N-H82	XP_001873508	9.88032e-46	91	152.14	90	82
AA_10400	750	transcription elongation factor b polypeptide 3-like	Laccaria bicolor S238N-H82	XP_001874780	1.3402e-82	79	261.536	219	174
AA_10401	752	related to ncr1-transmembrane involved in sphingolipid metabolism	Schizophyllum commune H4-8	XP_003038174	1.15804e-84	80	284.263	182	147
AA_10402	750	hypothetical protein CC1G_02262	Coprinopsis cinerea okayama7#130	XP_001830811	2.04196e-24	65	107.457	105	69
AA_10403	891	predicted protein	Laccaria bicolor S238N-H82	XP_001878708	1.62604e-17	80	91.2781	94	76
AA_10404	1494	vacuolar atp synthase subunit d	Serpula lacrymans var. lacrymans S7.3	EGN93296	2.84587e-131	98	392.119	216	213
AA_10405	806	plasma membrane h+-transporting atpase	Laccaria bicolor S238N-H82	XP_001885558	4.2031e-168	96	502.286	268	259
AA_10406	963	UPS1	Coprinopsis cinerea okayama7#130	XP_002912153	1.89147e-100	81	305.834	222	181
AA_10407	761	predicted protein	Laccaria bicolor S238N-H82	XP_001884513	8.66984e-14	51	79.337	196	100
AA_10408	753	acyl- oxidase	Laccaria bicolor S238N-H82	XP_001880058	8.28613e-114	82	352.058	234	193
AA_10409	1643	peroxysomal citrate synthase	Laccaria bicolor S238N-H82	XP_001880864	0	94	504.597	287	270
AA_1041	1417	extracellular triacylglycerol lipase precursor	Laccaria bicolor S238N-H82	XP_001879838	5.21902e-36	78	139.043	107	84
AA_10410	904	60s acidic ribosomal protein p0	Laccaria bicolor S238N-H82	XP_001880688	4.44665e-160	96	459.914	270	260
AA_10411	756	hypothetical protein SERLA73DRAFT_159202	Serpula lacrymans var. lacrymans S7.3	EGO02184	3.84353e-45	66	167.162	187	124
AA_10412	755	predicted protein	Laccaria bicolor S238N-H82	XP_001888375	3.09917e-103	79	316.62	229	183
AA_10413	755	acyl- dehydrogenase domain-containing protein	Laccaria bicolor S238N-H82	XP_001875865	1.77244e-118	86	361.688	251	218
AA_10414	775	hypothetical protein SERLADRAFT_434674	Serpula lacrymans var. lacrymans S7.9	EGO28774	1.3875e-14	48	80.8777	168	82
AA_10415	766	cmgc mapk erk protein kinase	Laccaria bicolor S238N-H82	XP_001877809	1.426e-171	99	489.574	255	254
AA_10416	2869	glycoside hydrolase family 79 protein	Laccaria bicolor S238N-H82	XP_001876582	0	77	631.328	548	423
AA_10418	762	dual specificity protein phosphatase 1	Laccaria bicolor S238N-H82	XP_001883770	3.3218e-73	86	232.646	169	146
AA_10419	807	gtp-binding protein sar1	Serpula lacrymans var. lacrymans S7.3	EGN93291	5.1566e-132	100	382.489	189	189
AA_1042	1098	predicted protein	Laccaria bicolor S238N-H82	XP_001878511	3.43295e-29	55	125.561	190	106
AA_10421	1147	tyrosinase	Laccaria bicolor S238N-H82	XP_001885552	3.98875e-80	67	259.996	254	172
AA_10422	844	rab gdp-dissociation inhibitor	Laccaria bicolor S238N-H82	XP_001873345	6.31711e-158	94	458.759	283	268
AA_10423	766	wsc domain-containing protein	Coprinopsis cinerea okayama7#130	XP_001829667	7.08755e-32	61	129.028	129	79
AA_10424	771	protein transport protein sec22	Laccaria bicolor S238N-H82	XP_001875306	6.02268e-125	96	365.155	205	198
AA_10425	1031	hypothetical protein SERLADRAFT_441925	Serpula lacrymans var. lacrymans S7.9	EGO20580	3.84483e-132	81	401.749	270	220
AA_10426	2511	u4 u6 small nuclear ribonucleoprotein prp31	Coprinopsis cinerea okayama7#130	XP_001837357	1.33194e-175	92	291.967	195	180
AA_10427	767	hypothetical protein SERLADRAFT_453756	Serpula lacrymans var. lacrymans S7.9	EGO19276	1.49553e-93	76	296.59	256	197
AA_10428	767	predicted protein	Laccaria bicolor S238N-H82	XP_001886100	6.83533e-136	84	402.905	257	216
AA_10429	1484	hypothetical protein CC1G_14216	Coprinopsis cinerea okayama7#130	XP_002911683	5.914e-50	53	185.652	397	213
AA_1043	664	acetamidase	Laccaria bicolor S238N-H82	XP_001882523	5.69364e-108	87	328.176	213	186
AA_10430	768	hypothetical protein CC1G_10398	Coprinopsis cinerea okayama7#130	XP_001840014	3.05468e-11	53	70.4774	143	77
AA_10431	768	agc ndr protein kinase	Laccaria bicolor S238N-H82	XP_001876621	3.71524e-131	95	417.157	227	216
AA_10432	769	inner membrane protein oxa1l	Laccaria bicolor S238N-H82	XP_001879704	4.78763e-41	70	154.836	173	122
AA_10433	768	predicted protein	Laccaria bicolor S238N-H82	XP_001882678	1.62576e-123	85	374.4	256	220
AA_10434	872	related to intersectin 1	Laccaria bicolor S238N-H82	XP_001878432	1.81958e-85	71	290.426	269	193
AA_10435	769	related to acob protein	Serpula lacrymans var. lacrymans S7.3	EGN94145	1.53683e-68	76	223.402	225	171
AA_10436	769	dna replication licensing factor cdc19	Schizophyllum commune H4-8	XP_003029383	3.60722e-145	96	436.802	256	247
AA_10437	806	thioredoxin reductase	Coprinopsis cinerea okayama7#130	XP_001836065	7.22123e-105	95	302.753	165	158
AA_10438	773	predicted protein	Laccaria bicolor S238N-H82	XP_001876723	4.18284e-46	58	176.022	252	148
AA_10439	792	hypothetical protein SERLA73DRAFT_164422	Serpula lacrymans var. lacrymans S7.3	EGN91637	7.43173e-18	63	92.0485	111	71
AA_1044	894	hypothetical protein	Laccaria bicolor S238N-H82	XP_001875674	4.05428e-14	70	71.2478	58	41
AA_10440	773	atp-binding cassette transporter	Serpula lacrymans var. lacrymans S7.3	EGO03555	9.15328e-33	49	135.576	261	129
AA_10441	841	cytoplasmic protein	Laccaria bicolor S238N-H82	XP_001880771	6.84731e-161	93	464.151	278	259
AA_10442	779	predicted protein	Laccaria bicolor S238N-H82	XP_001873305	1.97263e-59	78	197.978	173	135
AA_10443	774	vacuolar assembling protein vps41	Laccaria bicolor S238N-H82	XP_001876887	4.9668e-107	79	342.428	258	205
AA_10444	1530	predicted protein	Laccaria bicolor S238N-H82	XP_001874848	8.03966e-137	79	410.994	388	307
AA_10446	779	tata binding protein-associated phosphoprotein	Laccaria bicolor S238N-H82	XP_001874712	7.77737e-78	90	242.662	145	131
AA_10447	779	carbohydrate-binding module family 13 protein	Laccaria bicolor S238N-H82	XP_001879326	1.13292e-56	77	188.348	125	97
AA_10448	1225	glycoside hydrolase family 16 protein	Coprinopsis cinerea okayama7#130	XP_002910191	9.23647e-120	66	376.711	424	281
AA_10449	1760	arginase	Schizophyllum commune H4-8	XP_003034850	4.40536e-148	91	440.654	259	238
AA_1045	3099	sip1 tfip11 interacting protein	Coprinopsis cinerea okayama7#130	XP_001831370	0	67	742.265	835	567
AA_10452	1092	60s ribosomal protein l4 l1 l2	Schizophyllum commune H4-8	XP_003036569	0	97	609.757	345	335
AA_10453	1517	predicted protein	Laccaria bicolor S238N-H82	XP_001876489	9.99459e-105	68	331.257	351	240
AA_10454	785	protein kinase	Lentinula edodes	AEN14453	6.35053e-34	58	139.043	241	141
AA_10455	816	60s ribosomal protein l13a	Laccaria bicolor S238N-H82	XP_001873232	2.68408e-133	98	386.341	200	196
AA_10456	1237	atypical pikk atr protein kinase	Serpula lacrymans var. lacrymans S7.3	EGO02217	9.13163e-89	67	233.417	279	188
AA_10458	808	cl-channel protein	Laccaria bicolor S238N-H82	XP_001877813	8.42346e-125	86	384.415	267	231
AA_10459	794	predicted protein	Laccaria bicolor S238N-H82	XP_001878533	1.65605e-72	70	232.646	251	176
AA_1046	2476	conserved hypothetical protein	Coccidioides posadasii str. Silveira	EFW18966	1.49218e-20	39	106.301	457	180
AA_10460	792	cytoplasmic protein	Laccaria bicolor S238N-H82	XP_001877257	1.8174e-152	92	436.032	235	217
AA_10461	791	fun34 transmembrane protein	Coprinopsis cinerea okayama7#130	XP_001835110	2.13534e-92	78	283.108	234	183
AA_10463	883	family transcriptional	Glomerella graminicola M1.001	EFQ25572	4.47342e-38	54	146.362	283	154
AA_10464	800	compass complex protein	Laccaria bicolor S238N-H82	XP_001884419	1.09555e-131	82	392.119	268	222
AA_10465	797	predicted protein	Laccaria bicolor S238N-H82	XP_001879908	2.30997e-42	65	162.925	263	173
AA_10466	796	proteasome subunit alpha type 5	Coprinopsis cinerea okayama7#130	XP_001829442	7.53865e-156	97	444.891	242	235
AA_10467	807	ubiquitin conjugating enzyme	Serpula lacrymans var. lacrymans S7.3	EGO02845	4.43242e-95	91	288.115	176	161
AA_10469	797	trehalose 6-phosphate glycosyltransferase family 20 protein	Laccaria bicolor S238N-H82	XP_001885618	4.73109e-158	92	474.167	265	244
AA_1047	1704	cytochrome p450	Laccaria bicolor S238N-H82	XP_001885786	1.4185e-162	69	480.33	485	336
AA_10470	884	hypothetical protein CC1G_15283	Coprinopsis cinerea okayama7#130	XP_002910376	7.16774e-49	89	169.859	120	107
AA_10471	802	agc agc-unique protein kinase	Serpula lacrymans var. lacrymans S7.3	EGN93717	2.09636e-100	93	328.946	182	170
AA_10472	800	atp-dependent rna helicase ded-1	Coprinopsis cinerea okayama7#130	XP_001831713	2.64641e-168	98	491.886	262	257
AA_10473	1829	candidate carboxylesterase	Laccaria bicolor S238N-H82	XP_001887374	1.23122e-97	79	321.627	228	182
AA_10474	808	cbs and pb1 domain-containing protein	Laccaria bicolor S238N-H82	XP_001874282	1.45432e-106	94	334.724	189	179
AA_10475	802	mannitol-1-phosphate dehydrogenase mpdh1	Laccaria bicolor S238N-H82	XP_001881024	2.56969e-88	88	277.33	216	192
AA_10476	805	hypothetical protein SERLA73DRAFT_180205	Serpula lacrymans var. lacrymans S7.3	EGN99908	5.37935e-68	69	221.861	259	179
AA_10477	3149	ste ste20 paka protein kinase	Laccaria bicolor S238N-H82	XP_001875113	0	99	618.616	316	313
AA_10478	804	probable small nuclear ribonucleoprotein e	Laccaria bicolor S238N-H82	XP_001873913	7.09037e-49	98	166.777	87	86
AA_10479	1208	cytoplasmic protein	Coprinopsis cinerea okayama7#130	XP_001828793	1.24023e-144	87	426.017	308	269
AA_10480	1245	predicted protein	Laccaria bicolor S238N-H82	XP_001876777	3.44332e-143	89	420.624	263	236
AA_10481	2130	nadh-ubiquinone oxidoreductase 75kd subunit	Laccaria bicolor S238N-H82	XP_001889302	0	93	1217.6	688	644
AA_10482	812	subunit iv of cytochrome c oxidase	Laccaria bicolor S238N-H82	XP_001882813	9.67736e-70	92	221.861	130	120
AA_10483	1291	predicted protein	Laccaria bicolor S238N-H82	XP_001883372	0	84	600.512	443	375
AA_10484	821	nonmuscle myosin heavy chain b	Coprinopsis cinerea okayama7#130	XP_001835024	1.19532e-98	92	327.791	190	175
AA_10485	925	hypothetical protein SERLADRAFT_358104	Serpula lacrymans var. lacrymans S7.9	EGO20823	2.19765e-87	66	274.633	293	195
AA_10486	814	predicted protein	Laccaria bicolor S238N-H82	XP_001875486	4.43303e-80	73	251.136	213	157
AA_10487	954	mitochondrial fission 1 protein	Laccaria bicolor S238N-H82	XP_001874659	4.05251e-65	94	212.616	120	113
AA_10488	873	hypothetical protein SCHCODRAFT_72312	Schizophyllum commune H4-8	XP_003038154	1.71391e-46	57	171.4	239	138
AA_10489	1059	predicted protein	Laccaria bicolor S238N-H82	XP_001880598	1.13744e-11	50	73.9442	169	86
AA_10490	1332	related to ppn1-vacuolar endopolyphosphatase	Coprinopsis cinerea okayama7#130	XP_001832293	7.79097e-178	80	520.39	399	321
AA_10491	816	bifunctional purine biosynthesis protein ade10	Coprinopsis cinerea okayama7#130	XP_001831761	2.06155e-156	94	459.914	259	244
AA_10492	2988	cytochrome c oxidase polypeptide iv	Laccaria bicolor S238N-H82	XP_001880780	9.06862e-58	90	204.912	155	141
AA_10493	831	hypothetical protein CC1G_00868	Coprinopsis cinerea okayama7#130	XP_001831321	3.6313e-126	77	374.785	281	219
AA_10494	901	glycerol transporter	Laccaria bicolor S238N-H82	XP_001885262	1.2292e-151	88	447.203	276	245
AA_10495	819	hypothetical protein SCHCODRAFT_234895	Schizophyllum commune H4-8	XP_003032224	2.05119e-36	55	141.354	233	130
AA_10496	848	predicted protein	Laccaria bicolor S238N-H82	XP_001877385	1.41621e-50	61	186.037	247	151
AA_10497	820	cytochrome p450	Laccaria bicolor S238N-H82	XP_001874991	3.47506e-90	73	285.804	246	180
AA_10498	821	predicted protein	Laccaria bicolor S238N-H82	XP_001881306	1.38969e-56	69	200.675	215	150
AA_10499	932	hypothetical protein SCHCODRAFT_81359	Schizophyllum commune H4-8	XP_003035994	2.35014e-23	82	104.375	79	65
AA_105	676	smap1 protein	Coprinopsis cinerea okayama7#130	XP_001828574	2.59927e-88	71	272.322	230	164
AA_1050	290	methionine type	Laccaria bicolor S238N-H82	XP_001875379	7.68051e-45	87	154.836	95	83
AA_10500	1253	phospholipid-translocating atpase	Coprinopsis cinerea okayama7#130	XP_001841181	2.95915e-137	79	437.573	334	264
AA_10501	1224	mads-box transcription factor	Serpula lacrymans var. lacrymans S7.3	EGN96934	3.40473e-44	44	170.244	421	189
AA_10502	823	predicted protein	Laccaria bicolor S238N-H82	XP_001876315	8.61317e-81	83	255.373	225	188
AA_10503	838	hypothetical protein CC1G_11523	Coprinopsis cinerea okayama7#130	XP_001833738	1.59636e-35	65	140.198	165	108
AA_10504	824	peptidylprolyl isomerase b	Laccaria bicolor S238N-H82	XP_001877768	4.85713e-119	92	350.903	219	203
AA_10505	825	hypothetical protein LACBIDRAFT_309621	Laccaria bicolor S238N-H82	XP_001886948	6.86012e-69	78	241.506	185	145
AA_10507	881	2-hydroxyacid dehydrogenase	Laccaria bicolor S238N-H82	XP_001880385	1.66776e-145	89	423.705	266	238
AA_10508	987	microtubule binding protein	Laccaria bicolor S238N-H82	XP_001887529	2.85198e-133	93	390.578	243	226
AA_10509	830	u3 small nucleolar ribonucleoprotein imp3	Laccaria bicolor S238N-H82	XP_001884396	2.38391e-111	97	330.102	174	170
AA_1051	729	related to protein mediates microtubule-dependent mrna transport	Serpula lacrymans var. lacrymans S7.3	EGO03745	1.60386e-66	85	194.897	119	102
AA_10510	830	glycoside hydrolase family 79 protein	Coprinopsis cinerea okayama7#130	XP_001833886	8.82086e-78	77	258.84	203	158
AA_10511	1041	pre-mrna-splicing factor cwc22	Laccaria bicolor S238N-H82	XP_001878515	1.29709e-138	93	400.979	275	257
AA_10512	831	predicted protein	Laccaria bicolor S238N-H82	XP_001884543	1.59629e-96	82	301.597	241	200
AA_10513	845	dynein heavy chain protein 1	Laccaria bicolor S238N-H82	XP_001873308	1.46728e-126	97	403.29	239	233
AA_10514	2164	related to gyp5-gtpase-activating protein	Laccaria bicolor S238N-H82	XP_001877732	0	82	357.066	256	212
AA_10515	845	electron transfer protein 1	Coprinopsis cinerea okayama7#130	XP_001836998	6.75047e-68	91	164.466	105	96
AA_10516	1001	acetylornithine aminotransferase	Laccaria bicolor S238N-H82	XP_001882077	1.38917e-73	77	244.588	203	157
AA_10517	838	gtp binding protein	Laccaria bicolor S238N-H82	XP_001874941	3.66045e-131	95	381.719	213	203
AA_10518	837	hypothetical protein SERLA73DRAFT_91139	Serpula lacrymans var. lacrymans S7.3	EGN97977	1.33816e-65	92	213.001	151	140
AA_10519	835	e2 ubiquitin-conjugating enzyme	Laccaria bicolor S238N-H82	XP_001874009	9.9696e-105	96	313.153	176	169
AA_1052	3023	peptidyl-prolyl cis-trans isomerase	Coprinopsis cinerea okayama7#130	XP_001835467	0	74	423.32	336	250
AA_10520	1372	predicted protein	Laccaria bicolor S238N-H82	XP_001873207	1.24233e-88	89	280.796	237	212
AA_10521	840	predicted protein	Laccaria bicolor S238N-H82	XP_001878216	8.50637e-87	75	269.626	220	165
AA_10522	2288	cral trio domain-containing protein	Laccaria bicolor S238N-H82	XP_001879190	2.41858e-110	88	323.553	184	163
AA_10524	882	aldo-keto reductase	Serpula lacrymans var. lacrymans S7.9	EGO23452	6.976e-96	72	298.516	251	182
AA_10526	893	v-type proton atpase proteolipid subunit	Coprinopsis cinerea okayama7#130	XP_001835649	3.07636e-75	96	238.039	160	154
AA_10527	848	atp-dependent peptidase	Coprinopsis cinerea okayama7#130	XP_001833271	7.31865e-42	65	161.77	205	135
AA_10528	857	hypothetical protein CC1G_08130	Coprinopsis cinerea okayama7#130	XP_001837576	5.10641e-98	81	297.36	205	167
AA_10529	850	nadh-ubiquinone oxidoreductase kda subunit	Laccaria bicolor S238N-H82	XP_001873647	2.86689e-151	88	435.261	256	227
AA_1053	848	carbonic anhydrase	Schizophyllum commune H4-8	XP_003038675	4.51269e-48	86	158.688	103	89
AA_10530	1314	nad-aldehyde dehydrogenase	Laccaria bicolor S238N-H82	XP_001885603	2.4968e-151	81	451.055	308	250
AA_10531	851	hypothetical protein CC1G_01265	Coprinopsis cinerea okayama7#130	XP_001837353	1.04417e-30	89	127.102	86	77
AA_10532	849	glycoside hydrolase family 72 protein	Coprinopsis cinerea okayama7#130	XP_002912150	5.12284e-41	70	157.918	217	153
AA_10533	1664	predicted protein	Laccaria bicolor S238N-H82	XP_001874971	1.17031e-73	83	249.595	168	140
AA_10534	1102	hypothetical protein SCHCODRAFT_112449	Schizophyllum commune H4-8	XP_003027950	4.69725e-12	47	75.485	237	113
AA_10535	855	related to co-chaperone protein mitochondrial precursor	Coprinopsis cinerea okayama7#130	XP_001828730	4.08958e-77	71	244.973	214	152
AA_10536	855	related to amidohydrolase	Laccaria bicolor S238N-H82	XP_001875150	1.54849e-125	82	378.637	300	247
AA_10537	859	duf300 domain-containing protein	Coprinopsis cinerea okayama7#130	XP_001835205	1.70165e-133	81	407.527	265	217
AA_10538	856	predicted protein	Laccaria bicolor S238N-H82	XP_001873726	1.26068e-36	63	145.206	150	95
AA_10539	1010	hypothetical protein CC1G_15310	Coprinopsis cinerea okayama7#130	XP_002910403	1.57043e-69	58	233.417	336	197
AA_1054	536	hypothetical protein	Laccaria bicolor S238N-H82	XP_001884089	1.21431e-30	81	124.405	91	74
AA_10540	1819	alpha-ketoglutarate-dependent sulfonate dioxygenase	Coprinopsis cinerea okayama7#130	XP_001836179	1.28137e-37	78	152.525	133	104
AA_10542	1567	predicted protein	Laccaria bicolor S238N-H82	XP_001881162	0	79	626.706	486	385
AA_10543	858	glycosyltransferase family 17 protein	Laccaria bicolor S238N-H82	XP_001880356	8.43958e-113	81	340.887	253	206
AA_10544	870	probable mnn4-regulates the mannosylphosphorylation	Laccaria bicolor S238N-H82	XP_001886116	1.80889e-131	87	387.497	276	241
AA_10545	1226	cmgc cdk cdk8 protein kinase	Coprinopsis cinerea okayama7#130	XP_001839172	0	90	663.3	393	355
AA_10546	862	hypothetical protein MPER_11970	Moniliophthora perniciosa FA553	XP_002388955	9.96815e-84	72	261.151	210	152
AA_10547	886	proteolysis and peptidolysis-related protein	Coprinopsis cinerea okayama7#130	XP_001836552	1.72548e-130	90	381.333	229	208
AA_10548	863	predicted protein	Laccaria bicolor S238N-H82	XP_001881274	5.47946e-20	51	95.9005	189	98
AA_10549	859	hsp70-like protein	Laccaria bicolor S238N-H82	XP_001880026	2.0419e-107	93	337.035	216	202
AA_10550	1736	wd repeat bop1nt protein	Coprinopsis cinerea okayama7#130	XP_001836963	0	87	530.406	337	295
AA_10551	1228	doda_amamu ame: full=dopa -dioxygenase	Laccaria bicolor S238N-H82	XP_001878468	1.19366e-85	85	269.626	167	143
AA_10552	2435	alcohol dehydrogenase	Coprinopsis cinerea okayama7#130	XP_001837165	0	93	833.558	493	459
AA_10553	867	hpp family protein	Serpula lacrymans var. lacrymans S7.3	EGN93074	4.67355e-84	85	263.077	181	155
AA_10554	869	cps1 protein	Serpula lacrymans var. lacrymans S7.3	EGO00072	1.97662e-123	100	361.303	177	177
AA_10555	969	pre-mrna-splicing factor rse1	Laccaria bicolor S238N-H82	XP_001873153	3.83161e-107	86	348.977	220	190
AA_10556	868	related to yippee protein	Laccaria bicolor S238N-H82	XP_001874277	2.86677e-34	93	130.183	65	61
AA_10557	3704	predicted protein	Laccaria bicolor S238N-H82	XP_001876546	6.65535e-118	57	391.349	769	443
AA_10558	1309	predicted protein	Laccaria bicolor S238N-H82	XP_001880413	8.93186e-13	66	78.5666	90	60
AA_10559	870	hypothetical protein	Coprinopsis cinerea okayama7#130	XP_001834568	1.64869e-95	84	291.197	206	174
AA_1056	2636	pre-mrna splicing factor	Coprinopsis cinerea okayama7#130	XP_001828562	0	98	1036.17	554	545
AA_10560	955	probable pre4-20s proteasome subunit	Serpula lacrymans var. lacrymans S7.3	EGN91672	9.76479e-155	90	445.277	266	240
AA_10561	1426	predicted protein	Laccaria bicolor S238N-H82	XP_001880974	0	81	671.003	485	394
AA_10562	874	predicted protein	Laccaria bicolor S238N-H82	XP_001888654	9.95727e-112	82	333.569	237	195
AA_10563	2029	hypothetical protein	Laccaria bicolor S238N-H82	XP_001887275	1.40437e-85	71	197.208	163	117
AA_10564	1654	hypothetical protein	Laccaria bicolor S238N-H82	XP_001884203	3.26452e-156	64	469.544	504	325
AA_10565	876	predicted protein	Laccaria bicolor S238N-H82	XP_001886472	3.20259e-72	72	244.973	248	179
AA_10566	997	hypothetical protein	Serpula lacrymans var. lacrymans S7.3	EGN97805	1.66163e-45	56	170.244	254	143
AA_10567	879	hypothetical protein CC1G_09102	Coprinopsis cinerea okayama7#130	XP_001834145	5.69095e-93	70	297.745	295	209
AA_10568	880	predicted protein	Laccaria bicolor S238N-H82	XP_001877222	2.2853e-105	75	344.354	299	226
AA_10569	2089	predicted protein	Laccaria bicolor S238N-H82	XP_001874731	8.72269e-66	66	247.669	253	169
AA_1057	1293	hypothetical protein	Laccaria bicolor S238N-H82	XP_001877719	2.70373e-54	70	184.882	164	115
AA_10571	897	ribosomal large subunit biogenesis-related protein	Laccaria bicolor S238N-H82	XP_001878284	2.30303e-66	65	218.394	252	166
AA_10572	914	membrane protein	Laccaria bicolor S238N-H82	XP_001875242	6.00569e-119	96	351.673	197	190
AA_10573	886	predicted protein	Laccaria bicolor S238N-H82	XP_001873910	6.6289e-72	65	231.106	242	159
AA_10574	888	d-xylose reductase	Coprinopsis cinerea okayama7#130	XP_001840096	2.08464e-136	94	399.823	217	204
AA_10575	892	predicted protein	Postia placenta Mad-698-R	XP_002470289	1.69825e-91	89	283.493	228	205
AA_10576	893	predicted protein	Laccaria bicolor S238N-H82	XP_001876433	1.02932e-93	79	315.079	281	224
AA_10577	1558	x15341 cytochrome c oxidase subunit	Coprinopsis cinerea okayama7#130	XP_001828607	5.69541e-32	76	127.872	105	80
AA_10578	893	vesicular-fusion protein sec17	Laccaria bicolor S238N-H82	XP_001873175	4.15921e-161	95	461.455	264	253
AA_10579	894	organic acid transporter	Laccaria bicolor S238N-H82	XP_001886226	1.03742e-161	95	463.381	281	269
AA_1058	501	hypothetical protein	Laccaria bicolor S238N-H82	XP_001886055	8.09592e-20	73	77.411	71	52
AA_10580	894	predicted protein	Laccaria bicolor S238N-H82	XP_001885894	9.24924e-105	74	333.954	299	222
AA_10581	1722	yip1 domain family protein	Laccaria bicolor S238N-H82	XP_001889879	1.12091e-94	76	329.331	277	212
AA_10582	1352	hypothetical protein CC1G_09718	Coprinopsis cinerea okayama7#130	XP_001834218	3.10313e-69	63	235.343	326	208
AA_10583	903	insulin-degrading enzyme	Schizophyllum commune H4-8	XP_003035706	2.47815e-97	86	320.087	234	202
AA_10584	1421	gtp binding protein	Laccaria bicolor S238N-H82	XP_001873888	0	97	621.698	368	359
AA_10586	3136	dehydrogenase e1 and transketolase domain-containing protein 1	Serpula lacrymans var. lacrymans S7.9	EGO30021	0	84	724.161	492	417
AA_10587	909	succinate:fumarate antiporter	Coprinopsis cinerea okayama7#130	XP_001832348	2.83479e-26	51	118.242	308	160
AA_10588	909	polyadenylate-binding protein 2	Coprinopsis cinerea okayama7#130	XP_002911154	1.3691e-75	84	240.35	163	138
AA_10589	1117	polyadenylate-binding protein	Laccaria bicolor S238N-H82	XP_001873285	0	93	595.504	316	297
AA_1059	242	peptide transporter mtd1	Schizophyllum commune H4-8	XP_003031930	7.53659e-31	82	120.553	81	67
AA_10590	932	predicted protein	Laccaria bicolor S238N-H82	XP_001880684	5.10835e-85	65	272.322	289	188
AA_10592	1136	glycosyltransferase family 39 protein	Coprinopsis cinerea okayama7#130	XP_001839434	2.64863e-164	75	495.352	383	290
AA_10595	913	hypothetical protein SCHCODRAFT_64121	Schizophyllum commune H4-8	XP_003038443	1.00673e-108	77	327.791	265	206
AA_10596	916	transcription regulator	Laccaria bicolor S238N-H82	XP_001879782	0	90	548.125	304	275
AA_10597	912	carboxylic acid transporter	Coprinopsis cinerea okayama7#130	XP_001840796	6.30194e-136	87	405.601	287	252
AA_10598	922	hypothetical protein SCHCODRAFT_51584	Schizophyllum commune H4-8	XP_003035620	5.26825e-56	67	191.045	220	149
AA_1060	392	transcription factor tfiiib complex subunit brf1	Laccaria bicolor S238N-H82	XP_001885839	4.20086e-79	96	247.669	130	126
AA_10600	1107	citrate synthase	Laccaria bicolor S238N-H82	XP_001880983	0	95	640.573	343	329
AA_10602	931	serine threonine protein kinase	Laccaria bicolor S238N-H82	XP_001879690	6.48126e-144	83	424.861	290	241
AA_10603	933	ste20-like serine threonine kinase	Laccaria bicolor S238N-H82	XP_001876676	1.40575e-80	84	267.7	198	167
AA_10604	936	hypothetical protein PIIN_05901	Piriformospora indica DSM 11827	CCA71966	3.91726e-29	53	121.324	163	87
AA_10605	1026	mfs transporter	Schizophyllum commune H4-8	XP_003030970	2.44696e-164	92	476.478	273	252
AA_10606	937	tetratricopeptide repeat-containing protein	Piriformospora indica DSM 11827	CCA77822	2.06975e-36	52	147.902	308	162
AA_10607	941	casein kinase subunit ii beta	Serpula lacrymans var. lacrymans S7.3	EGN99368	1.93158e-140	88	409.068	271	241
AA_10608	939	oligosaccharyl transferase delta subunit	Laccaria bicolor S238N-H82	XP_001881114	7.44938e-110	83	331.257	254	212
AA_10609	1234	hypothetical protein CC1G_04319	Coprinopsis cinerea okayama7#130	XP_001833340	6.00646e-47	54	175.252	336	184
AA_10610	1029	biotin lipoyl attachment:carbamoyl-phosphate synthase subunit l	Serpula lacrymans var. lacrymans S7.3	EGO05367	1.55395e-107	77	329.717	277	214
AA_10611	945	protein transport protein sec31	Laccaria bicolor S238N-H82	XP_001882266	2.5039e-52	93	192.2	108	101
AA_10612	942	candidate g-protein alpha subunit	Laccaria bicolor S238N-H82	XP_001879959	7.13352e-89	95	284.648	153	146
AA_10613	942	hypothetical protein CC1G_07132	Coprinopsis cinerea okayama7#130	XP_001835708	5.17674e-119	79	354.369	258	204
AA_10614	944	predicted protein	Laccaria bicolor S238N-H82	XP_001883797	3.9689e-11	54	72.0182	153	84
AA_10616	945	peptidoglycan-binding domain protein	Coprinopsis cinerea okayama7#130	XP_001829462	2.09128e-74	81	238.039	193	157
AA_10617	977	ste ste20 paka protein kinase	Coprinopsis cinerea okayama7#130	XP_002910397	1.70654e-132	85	413.305	276	237
AA_10618	1187	predicted protein	Laccaria bicolor S238N-H82	XP_001880501	1.32973e-36	58	147.902	209	123
AA_10619	959	cholinephosphate cytidylyltransferase	Laccaria bicolor S238N-H82	XP_001874638	5.72428e-82	74	259.225	207	155
AA_1062	676	cellobiose dehydrogenase	Coprinopsis cinerea okayama7#130	XP_001835032	4.9216e-111	84	342.043	224	190
AA_10620	969	hypothetical protein SERLA73DRAFT_88214	Serpula lacrymans var. lacrymans S7.3	EGN99660	1.18663e-91	68	289.656	287	198
AA_10621	1069	f-actin capping alpha subunit	Laccaria bicolor S238N-H82	XP_001875908	7.58818e-150	84	435.647	294	248
AA_10622	959	ran protein binding protein	Laccaria bicolor S238N-H82	XP_001881246	1.34993e-85	93	277.33	146	137
AA_10623	963	hypothetical protein SERLA73DRAFT_179580	Serpula lacrymans var. lacrymans S7.3	EGN99525	1.43905e-89	74	287.73	249	185
AA_10624	1332	autophagy protein	Laccaria bicolor S238N-H82	XP_001885150	2.00749e-89	64	302.753	346	222
AA_10625	1161	glycerol kinase	Coprinopsis cinerea okayama7#130	XP_001831477	0	90	601.282	350	318
AA_10626	1483	gtp binding protein	Laccaria bicolor S238N-H82	XP_001877814	0	93	529.635	362	340
AA_10627	972	dna-directed rna polymerase ii polypeptide	Serpula lacrymans var. lacrymans S7.3	EGN99713	1.52181e-156	84	455.292	303	255
AA_10628	966	related to vps73-protein involved in vacuolar protein sorting	Laccaria bicolor S238N-H82	XP_001878308	8.36898e-92	76	291.582	300	228
AA_10629	1094	hypothetical protein CC1G_12136	Coprinopsis cinerea okayama7#130	XP_001839245	1.45209e-106	76	327.405	264	201
AA_1063	283	hypothetical protein	Laccaria bicolor S238N-H82	XP_001875674	1.54281e-21	83	80.4925	53	44
AA_10630	4664	glycosyltransferase family 2 protein	Laccaria bicolor S238N-H82	XP_001874156	0	87	1733	1110	971
AA_10631	971	duf323 domain-containing protein	Laccaria bicolor S238N-H82	XP_001875851	2.40963e-167	81	496.893	324	264
AA_10632	971	ck1 ck1 ck1-g protein kinase	Coprinopsis cinerea okayama7#130	XP_001833108	0	98	589.726	299	294
AA_10633	1940	predicted protein	Laccaria bicolor S238N-H82	XP_001875803	6.85904e-141	65	434.876	634	415
AA_10634	981	2-nitropropane dioxygenase	Laccaria bicolor S238N-H82	XP_001875782	1.00024e-113	93	340.887	215	202
AA_10635	1032	hypothetical protein CC1G_05380	Coprinopsis cinerea okayama7#130	XP_001835418	1.13008e-109	73	334.724	299	221
AA_10636	984	predicted protein	Laccaria bicolor S238N-H82	XP_001888294	2.91076e-113	68	348.977	318	219
AA_10637	1121	family protein	Laccaria bicolor S238N-H82	XP_001887377	2.61421e-89	71	281.182	263	188
AA_10638	1435	argonaute-like protein	Laccaria bicolor S238N-H82	XP_001884821	3.1198e-107	67	348.977	348	235
AA_10639	1134	probable transketolase	Laccaria bicolor S238N-H82	XP_001878218	1.538e-66	93	233.032	133	125
AA_1064	1555	nod factor export atp-binding protein i	Serpula lacrymans var. lacrymans S7.3	EGN93723	2.97416e-147	79	405.216	308	246
AA_10640	986	hypothetical protein CC1G_10193	Coprinopsis cinerea okayama7#130	XP_001841196	0	95	603.594	317	304
AA_10641	1002	predicted protein	Laccaria bicolor S238N-H82	XP_001876450	9.70938e-26	87	107.457	80	70
AA_10642	989	chromatin remodeling complex subunit	Coprinopsis cinerea okayama7#130	XP_001828530	2.70196e-168	87	497.278	328	286
AA_10643	992	orotate phosphoribosyltransferase	Laccaria bicolor S238N-H82	XP_001874504	2.69729e-110	88	331.257	220	194
AA_10644	1121	predicted protein	Laccaria bicolor S238N-H82	XP_001876225	2.84389e-126	78	377.867	307	241
AA_10645	1232	60s ribosomal protein l14	Serpula lacrymans var. lacrymans S7.3	EGN92561	2.49506e-32	82	128.257	86	71
AA_10646	2508	lanosterol synthase	Laccaria bicolor S238N-H82	XP_001883811	0	88	1234.55	720	637
AA_10647	1000	nadh-ubiquinone oxidoreductase 23 kda subunit	Coprinopsis cinerea okayama7#130	XP_001837426	2.53555e-121	82	360.147	246	203
AA_10648	1001	ser thr protein phosphatase	Coprinopsis cinerea okayama7#130	XP_001836875	0	95	551.206	334	318
AA_10650	2139	related to protein probably involved in pre-mrna splicing	Laccaria bicolor S238N-H82	XP_001874735	0	97	343.969	195	190
AA_10651	3134	dna ligase i	Laccaria bicolor S238N-H82	XP_001873189	0	86	751.895	546	474
AA_10652	2576	aspartyl aminopeptidase	Coprinopsis cinerea okayama7#130	XP_001837079	0	91	735.332	459	420
AA_10653	2522	glycoside hydrolase family 5 protein	Coprinopsis cinerea okayama7#130	XP_001835499	0	77	667.537	492	381
AA_10654	1040	udp-n-acetylglucosamine transporter	Laccaria bicolor S238N-H82	XP_001884432	1.01526e-81	75	264.618	238	180
AA_10655	1020	hexose transporter	Serpula lacrymans var. lacrymans S7.9	EGO26001	1.03448e-175	86	509.605	326	283
AA_10656	1067	heat-induced catalase	Coprinopsis cinerea okayama7#130	XP_001835035	0	95	625.935	331	316
AA_10657	1020	other ttk protein kinase	Coprinopsis cinerea okayama7#130	XP_001835945	2.82331e-29	58	128.257	289	170
AA_10658	1023	predicted protein	Laccaria bicolor S238N-H82	XP_001879641	1.45092e-31	69	135.576	128	89
AA_10659	1105	hypothetical protein CC1G_04675	Coprinopsis cinerea okayama7#130	XP_001829986	1.11039e-22	55	103.99	170	94
AA_10660	1025	ubiquitin protein ligase	Schizophyllum commune H4-8	XP_003033097	1.51107e-33	53	138.272	305	163
AA_10661	1030	transmembrane protein	Laccaria bicolor S238N-H82	XP_001880759	1.06254e-154	93	451.055	260	243
AA_10662	4215	ubiquitin conjugation factor e4	Laccaria bicolor S238N-H82	XP_001876289	0	91	970.689	595	543
AA_10663	1027	l-arabinitol 4-dehydrogenase	Serpula lacrymans var. lacrymans S7.3	EGN96773	1.5595e-174	91	501.13	290	265
AA_10664	1826	ace1 transcription factor	Laccaria bicolor S238N-H82	XP_001873296	9.8939e-122	66	377.481	395	264
AA_10665	1037	predicted protein	Laccaria bicolor S238N-H82	XP_001876125	4.09514e-150	90	436.802	255	231
AA_10666	1459	zinc metalloprotease	Coprinopsis cinerea okayama7#130	XP_001828496	0	76	607.831	495	380
AA_10667	1028	ck1 ck1 ck1-g protein kinase	Coprinopsis cinerea okayama7#130	XP_001836461	2.00866e-46	67	172.94	175	118
AA_10668	1088	hypothetical protein CC1G_03011	Coprinopsis cinerea okayama7#130	XP_001835923	2.01995e-35	55	137.502	181	101
AA_10669	1032	predicted protein	Laccaria bicolor S238N-H82	XP_001883135	4.64107e-17	42	88.1965	289	122
AA_10670	1037	ornithine aminotransferase	Laccaria bicolor S238N-H82	XP_001879943	0	93	608.601	345	323
AA_10671	1392	aminoimidazole ribonucleotide synthetase	Coprinopsis cinerea okayama7#130	XP_001829102	1.77242e-121	82	253.447	167	138
AA_10672	1660	tpa_inf: cas4p	Laccaria bicolor S238N-H82	XP_001881055	3.10438e-148	93	440.654	303	284
AA_10673	1762	predicted protein	Laccaria bicolor S238N-H82	XP_001880934	3.91964e-154	86	455.292	290	252
AA_10674	1333	hypothetical protein CC1G_06330	Coprinopsis cinerea okayama7#130	XP_001836245	1.77068e-73	67	251.906	263	178
AA_10675	1046	anion exchanging protein	Serpula lacrymans var. lacrymans S7.3	EGN98127	1.81726e-129	83	393.66	324	271
AA_10676	1048	citrate synthase	Laccaria bicolor S238N-H82	XP_001874823	1.25517e-94	95	300.056	164	156
AA_10677	1047	atp synthase subunit gamma	Laccaria bicolor S238N-H82	XP_001879108	1.64985e-150	91	436.417	278	253
AA_10678	1198	predicted protein	Laccaria bicolor S238N-H82	XP_001874988	2.06486e-165	78	494.967	398	312
AA_10679	1054	predicted protein	Laccaria bicolor S238N-H82	XP_001873394	3.85684e-89	70	299.671	353	249
AA_10681	1056	glycoside hydrolase family 18 protein	Serpula lacrymans var. lacrymans S7.3	EGN97707	6.18436e-130	79	385.956	297	235
AA_10682	1057	predicted protein	Laccaria bicolor S238N-H82	XP_001889265	1.36165e-53	67	186.808	234	158
AA_10683	1366	mitochondrial fad carrier protein	Laccaria bicolor S238N-H82	XP_001884275	1.72931e-39	91	153.68	91	83
AA_10684	2480	polysaccharide lyase family 8 protein	Laccaria bicolor S238N-H82	XP_001873208	0	76	645.966	498	382
AA_10685	1059	hexose carrier protein	Laccaria bicolor S238N-H82	XP_001885951	3.60466e-138	88	413.69	276	244
AA_10686	1061	ribosomal protein l17	Coprinopsis cinerea okayama7#130	XP_001828790	2.58029e-98	75	303.523	265	200
AA_10687	1065	hypothetical protein CC1G_01041	Coprinopsis cinerea okayama7#130	XP_001832979	2.24706e-15	47	85.5001	287	136
AA_10688	1240	cytochrome p450	Serpula lacrymans var. lacrymans S7.3	EGO00976	3.98184e-155	76	460.685	403	307
AA_10689	1068	predicted protein	Laccaria bicolor S238N-H82	XP_001875120	5.68781e-12	39	75.0998	317	126
AA_1069	2248	hypothetical protein CC1G_04811	Coprinopsis cinerea okayama7#130	XP_001838367	7.63314e-35	45	104.375	226	103
AA_10690	1438	predicted protein	Laccaria bicolor S238N-H82	XP_001880088	0	87	471.47	323	283
AA_10692	2222	apc amino acid permease	Laccaria bicolor S238N-H82	XP_001879717	0	96	440.269	263	254
AA_10693	1071	predicted protein	Laccaria bicolor S238N-H82	XP_001879559	1.85157e-129	76	387.497	308	237
AA_10694	1335	hypothetical protein CC1G_12375	Coprinopsis cinerea okayama7#130	XP_001838752	5.6667e-138	76	415.231	341	261
AA_10695	1072	vacuolar protein sorting 26	Laccaria bicolor S238N-H82	XP_001878768	0	97	566.614	294	286
AA_10696	1076	cytochrome p450 oxidoreductase	Laccaria bicolor S238N-H82	XP_001875808	0	92	537.339	301	279
AA_10697	1080	hypothetical protein CC1G_13899	Coprinopsis cinerea okayama7#130	XP_002911859	2.73407e-52	52	194.512	360	189
AA_10698	1694	related to gtp-binding protein rab5c	Coprinopsis cinerea okayama7#130	XP_001837380	4.07335e-109	76	216.468	163	125
AA_10699	1099	nuclear pore complex protein	Laccaria bicolor S238N-H82	XP_001891200	4.37561e-119	85	260.381	175	150
AA_1070	367	predicted protein	Laccaria bicolor S238N-H82	XP_001877653	2.41071e-13	94	67.3958	34	32
AA_10700	1087	condensin complex subunit smc2	Laccaria bicolor S238N-H82	XP_001883374	9.34632e-135	82	424.476	357	294
AA_10701	2013	sphinganine-1-phosphate aldolase	Laccaria bicolor S238N-H82	XP_001877519	0	90	472.626	302	273
AA_10702	1352	myo-inositol oxygenase	Laccaria bicolor S238N-H82	XP_001885806	2.40471e-176	92	506.908	302	279
AA_10703	1103	coatomer complex protein	Laccaria bicolor S238N-H82	XP_001874535	2.62735e-144	90	422.55	296	267
AA_10704	1090	predicted protein	Laccaria bicolor S238N-H82	XP_001877089	4.86647e-75	61	245.358	334	206
AA_10705	1090	predicted protein	Laccaria bicolor S238N-H82	XP_001880148	9.82083e-145	80	423.32	291	233
AA_10706	1118	jun coactivator jab1	Laccaria bicolor S238N-H82	XP_001882520	0	90	567.77	357	323
AA_10707	1095	predicted protein	Laccaria bicolor S238N-H82	XP_001878639	1.72286e-160	81	467.618	327	267
AA_10708	1095	rrm r3h domain-containing protein	Laccaria bicolor S238N-H82	XP_001878314	2.29643e-126	86	384.8	359	310
AA_10709	1095	protein phosphatase type 1	Laccaria bicolor S238N-H82	XP_001881229	0	99	649.432	314	311
AA_1071	908	hypothetical protein	Laccaria bicolor S238N-H82	XP_001874399	7.92159e-37	66	143.28	134	89
AA_10710	1105	enoyl- hydratase	Laccaria bicolor S238N-H82	XP_001880444	2.83278e-132	89	390.963	277	248
AA_10711	1688	cytochrome p450	Laccaria bicolor S238N-H82	XP_001880129	0	68	555.058	527	361
AA_10712	1113	hydroxysteroid dehydrogenase	Coprinopsis cinerea okayama7#130	XP_001836310	3.39755e-151	88	439.884	284	252
AA_10713	1099	delta 12 fatty acid epoxygenase	Coprinopsis cinerea okayama7#130	XP_001840127	0	95	596.275	294	281
AA_10714	1142	bem46 family protein	Serpula lacrymans var. lacrymans S7.3	EGN94339	1.47613e-98	82	306.99	231	190
AA_10715	1099	hypothetical protein SERLA73DRAFT_192023	Serpula lacrymans var. lacrymans S7.3	EGN91803	4.75413e-71	62	229.18	277	172
AA_10716	4834	ap3d1 protein	Coprinopsis cinerea okayama7#130	XP_001829244	0	75	1025.77	887	673
AA_10717	1113	predicted protein	Laccaria bicolor S238N-H82	XP_001877455	2.06432e-93	75	292.352	304	229
AA_10718	1112	tars protein	Laccaria bicolor S238N-H82	XP_001878968	0	91	543.117	314	287
AA_10719	1115	short chain dehydrogenase reductase family protein	Laccaria bicolor S238N-H82	XP_001876150	1.21506e-105	75	323.939	309	233
AA_10720	1115	atp-dependent rna helicase fal1	Laccaria bicolor S238N-H82	XP_001877056	0	99	709.523	364	363
AA_10721	1116	related to rsn1-overexpression rescues sro7 sop1 in l	Laccaria bicolor S238N-H82	XP_001881305	2.30048e-106	82	310.071	204	168
AA_10722	1140	myo inositol monophosphatase	Laccaria bicolor S238N-H82	XP_001873531	9.60741e-165	89	475.707	317	285
AA_10723	1118	nadh-ubiquinone oxidoreductase 51 kda subunit	Laccaria bicolor S238N-H82	XP_001887532	0	96	698.738	372	360
AA_10724	2080	glycoside hydrolase family 88 protein	Laccaria bicolor S238N-H82	XP_001878174	1.8414e-178	82	525.398	379	313
AA_10725	1202	predicted protein	Laccaria bicolor S238N-H82	XP_001875408	6.02821e-93	65	294.278	346	228
AA_10726	1753	meiotically up-regulated 152 protein	Laccaria bicolor S238N-H82	XP_001886326	7.06061e-61	56	226.483	424	241
AA_10727	1124	related to microsomal dipeptidase precursor	Laccaria bicolor S238N-H82	XP_001880209	1.59203e-168	84	489.574	359	303
AA_10728	1127	mitochondrial protein	Coprinopsis cinerea okayama7#130	XP_001836536	7.50544e-95	66	296.975	315	210
AA_10729	2477	ssd1 protein	Laccaria bicolor S238N-H82	XP_001876705	0	91	1164.44	743	683
AA_1073	538	sumo conjugating enzyme hus5	Serpula lacrymans var. lacrymans S7.3	EGN95521	9.27994e-110	98	316.62	158	155
AA_10730	1129	60s ribosomal protein l3	Laccaria bicolor S238N-H82	XP_001874669	4.74518e-155	81	451.825	346	281
AA_10731	1130	ca-transporting atpase	Coprinopsis cinerea okayama7#130	XP_001830282	4.79696e-138	76	438.343	376	289
AA_10732	1245	predicted protein	Laccaria bicolor S238N-H82	XP_001875810	5.19424e-24	56	107.842	237	133
AA_10733	1161	calnexin	Laccaria bicolor S238N-H82	XP_001874124	5.37376e-112	89	348.977	279	249
AA_10734	2080	atypical protein kinase	Laccaria bicolor S238N-H82	XP_001885852	0	97	894.419	517	503
AA_10735	1293	actin-related protein arp2	Coprinopsis cinerea okayama7#130	XP_001831202	0	97	701.049	390	379
AA_10736	1135	pre-mrna-splicing factor isy1	Laccaria bicolor S238N-H82	XP_001889272	2.42887e-136	80	402.905	319	257
AA_10737	1179	actin-related protein arpc3	Laccaria bicolor S238N-H82	XP_001875441	0	89	623.624	369	331
AA_10738	1136	3-oxoacyl-(acyl-carrier-protein) reductase	Laccaria bicolor S238N-H82	XP_001880370	2.18658e-166	88	479.174	312	275
AA_10739	1266	predicted protein	Laccaria bicolor S238N-H82	XP_001889684	1.73925e-119	64	367.851	431	276
AA_10741	1144	predicted protein	Laccaria bicolor S238N-H82	XP_001876148	4.59655e-103	88	316.62	253	224
AA_10742	1159	zinc finger and scan domain-containing protein 5	Laccaria bicolor S238N-H82	XP_001875391	7.65944e-112	77	350.903	280	216
AA_10743	1145	predicted protein	Laccaria bicolor S238N-H82	XP_001877750	2.93297e-89	72	301.982	282	205
AA_10744	3863	glycosyltransferase family 2 protein	Laccaria bicolor S238N-H82	XP_001889277	0	88	968.378	606	535
AA_10745	1150	lipase	Coprinopsis cinerea okayama7#130	XP_001840009	4.1916e-124	77	380.178	327	253
AA_10746	1275	flap structure-specific endonuclease	Laccaria bicolor S238N-H82	XP_001880858	0	83	567	414	346
AA_10747	1152	predicted protein	Laccaria bicolor S238N-H82	XP_001878166	0	87	570.852	383	334
AA_10748	2177	cell division control protein 25	Laccaria bicolor S238N-H82	XP_001876188	0	91	759.214	445	405
AA_10749	1192	atp-dependent rna helicase eif4a	Laccaria bicolor S238N-H82	XP_001877515	0	99	692.96	358	355
AA_1075	2363	predicted protein	Laccaria bicolor S238N-H82	XP_001886935	6.8784e-87	52	221.476	399	208
AA_10750	1673	predicted protein	Laccaria bicolor S238N-H82	XP_001881238	5.74291e-33	66	132.109	120	80
AA_10751	1158	predicted protein	Laccaria bicolor S238N-H82	XP_001880361	2.60814e-88	80	285.419	255	205
AA_10752	1156	aldehyde reductase 1	Laccaria bicolor S238N-H82	XP_001889867	8.5973e-176	85	503.827	324	277
AA_10753	1166	hypothetical protein SCHCODRAFT_49225	Schizophyllum commune H4-8	XP_003038598	9.99555e-98	75	302.368	241	183
AA_10754	1156	phosphatase activator	Laccaria bicolor S238N-H82	XP_001874155	0	93	534.643	313	292
AA_10755	1162	cdp-diacylglycerol-inositol 3-phosphatidyltransferase	Coprinopsis cinerea okayama7#130	XP_001833361	6.80686e-138	93	404.831	236	220
AA_10756	1215	triacylglycerol lipase	Laccaria bicolor S238N-H82	XP_001877811	0	90	657.136	381	345
AA_10757	1228	elongation factor 3	Laccaria bicolor S238N-H82	XP_001878516	0	95	678.707	391	375
AA_10758	1161	aspartic peptidase a1	Laccaria bicolor S238N-H82	XP_001877117	0	82	537.724	394	324
AA_10759	1767	aspartic peptidase a1	Laccaria bicolor S238N-H82	XP_001880746	0	75	578.941	551	417
AA_10760	1240	hypothetical protein SERLA73DRAFT_166540	Serpula lacrymans var. lacrymans S7.3	EGO02036	2.91593e-26	98	117.087	63	62
AA_10761	1405	rab gtpase	Coprinopsis cinerea okayama7#130	XP_001841142	2.05944e-116	74	353.984	277	206
AA_10762	1279	syntaxin-like protein	Schizophyllum commune H4-8	XP_003035191	2.08727e-153	85	449.129	318	272
AA_10763	1178	glycoside hydrolase family 5 protein	Laccaria bicolor S238N-H82	XP_001874040	0	80	554.673	364	293
AA_10764	1340	hypothetical protein SCHCODRAFT_81321	Schizophyllum commune H4-8	XP_003035122	2.39687e-12	38	76.2554	324	124
AA_10765	1190	predicted protein	Laccaria bicolor S238N-H82	XP_001882667	2.14035e-45	62	177.178	242	152
AA_10766	1306	enoyl- - peroxisomal	Laccaria bicolor S238N-H82	XP_001879421	9.89505e-142	82	418.313	301	249
AA_10767	1218	serine threonine protein negative regulator of sexual conjugation and meiosis	Laccaria bicolor S238N-H82	XP_001877158	3.02524e-104	84	318.931	234	197
AA_10768	1244	iron permease ftr1	Phanerochaete chrysosporium	ABE60665	5.43321e-149	85	439.499	285	245
AA_10769	1187	ribosomal rna assembly protein mis3	Laccaria bicolor S238N-H82	XP_001884412	0	87	539.265	391	342
AA_1077	1412	vesicle-mediated transport-related protein	Laccaria bicolor S238N-H82	XP_001880931	7.75318e-134	87	394.43	285	250
AA_10770	1199	hypothetical protein CC1G_07581	Coprinopsis cinerea okayama7#130	XP_001836498	2.39286e-21	58	99.3673	173	102
AA_10771	2035	hypothetical magnesium -like protein	Laccaria bicolor S238N-H82	XP_001874189	0	74	711.064	636	474
AA_10772	1200	hypothetical protein SCHCODRAFT_15683	Schizophyllum commune H4-8	XP_003032060	0	95	589.726	325	309
AA_10773	1218	adrenoleukodystrophy protein	Coprinopsis cinerea okayama7#130	XP_001829022	0	91	587.415	349	321
AA_10775	1254	cytochrome p450 monooxygenase	Laccaria bicolor S238N-H82	XP_001881086	0	87	552.747	378	332
AA_10777	1219	predicted protein	Laccaria bicolor S238N-H82	XP_001883612	2.23698e-78	58	270.396	433	255
AA_10778	1218	glycerol-3-phosphate dehydrogenase	Laccaria bicolor S238N-H82	XP_001873982	0	91	545.043	338	310
AA_10779	4062	dual-domain mak2 protein kinase	Laccaria bicolor S238N-H82	XP_001873917	0	82	736.873	516	426
AA_1078	2119	nonribosomal peptide synthetase 12	Coprinopsis cinerea okayama7#130	XP_001835921	0	71	376.326	349	249
AA_10780	1269	intradiol ring-cleavage dioxygenase	Coprinopsis cinerea okayama7#130	XP_001839720	3.38162e-153	82	448.358	308	255
AA_10781	2587	predicted protein	Laccaria bicolor S238N-H82	XP_001874261	0	71	820.846	849	607
AA_10782	1451	predicted protein	Laccaria bicolor S238N-H82	XP_001881255	4.91907e-97	74	304.294	266	199
AA_10783	1359	hypothetical protein	Laccaria bicolor S238N-H82	XP_001874447	4.07647e-39	51	155.992	282	144
AA_10784	1230	predicted protein	Laccaria bicolor S238N-H82	XP_001886784	3.83816e-72	58	247.669	325	189
AA_10785	1228	hypothetical protein MPER_11194	Moniliophthora perniciosa FA553	XP_002389647	4.77754e-41	66	156.377	171	113
AA_10786	2166	heparinase ii iii family protein	Laccaria bicolor S238N-H82	XP_001873967	0	84	1080.09	688	578
AA_10787	4402	polyketide synthetase	Punctularia strigosozonata	EIN06933	0	33	241.121	1228	507
AA_10788	1233	related to fap7-involved in the oxidative stress response	Laccaria bicolor S238N-H82	XP_001873253	7.01579e-85	87	267.314	174	152
AA_10789	1592	predicted protein	Laccaria bicolor S238N-H82	XP_001880940	0	83	631.713	453	380
AA_1079	1317	predicted protein	Laccaria bicolor S238N-H82	XP_001876307	2.58344e-65	62	219.935	251	157
AA_10790	1239	serine threonine kinase receptor associated protein	Coprinopsis cinerea okayama7#130	XP_001833643	0	93	580.482	319	297
AA_10791	1262	hypothetical protein CC1G_03715	Coprinopsis cinerea okayama7#130	XP_001828921	1.27059e-81	64	269.626	373	239
AA_10792	1244	atp-dependent transporter	Schizophyllum commune H4-8	XP_003026632	0	93	612.838	392	367
AA_10793	1271	predicted protein	Laccaria bicolor S238N-H82	XP_001873669	3.76302e-76	60	251.906	305	185
AA_10794	1326	glycoside hydrolase family 16 protein	Laccaria bicolor S238N-H82	XP_001876832	1.13629e-123	74	375.941	327	244
AA_10795	5018	predicted protein	Laccaria bicolor S238N-H82	XP_001873239	9.39413e-179	72	567.385	622	448
AA_10796	1246	hypothetical protein	Podospora anserina S mat+	XP_001913078	3.83947e-12	50	75.0998	156	79
AA_10797	1243	peroxisomal membrane protein pex16	Coprinopsis cinerea okayama7#130	XP_001828594	6.88911e-162	80	471.47	370	298
AA_10799	1247	nad-dependent formate dehydrogenase	Ceriporiopsis subvermispora	BAF98206	0	95	599.742	339	325
AA_108	1117	hypothetical protein CC1G_02661	Coprinopsis cinerea okayama7#130	XP_001840198	1.82151e-73	66	218.009	217	145
AA_1080	2560	predicted protein	Laccaria bicolor S238N-H82	XP_001878954	1.4265e-94	64	332.413	545	351
AA_10800	2460	hypothetical protein	Laccaria bicolor S238N-H82	XP_001873817	1.84829e-151	77	485.723	427	331
AA_10801	1805	transmembrane gtpase fzo1	Coprinopsis cinerea okayama7#130	XP_001835573	0	84	767.303	555	470
AA_10802	1311	hypothetical protein CC1G_06554	Coprinopsis cinerea okayama7#130	XP_001829217	7.86222e-108	67	336.265	312	212
AA_10803	1253	predicted protein	Laccaria bicolor S238N-H82	XP_001880915	1.9965e-108	69	336.265	377	262
AA_10804	1257	related to serine threonine kinase ark1	Laccaria bicolor S238N-H82	XP_001874050	0	89	602.438	368	329
AA_10805	2265	other vps15 protein kinase	Coprinopsis cinerea okayama7#130	XP_001837678	0	81	618.231	445	361
AA_10806	1254	predicted protein	Laccaria bicolor S238N-H82	XP_001875723	3.79081e-122	73	386.726	356	261
AA_10807	1259	predicted protein	Laccaria bicolor S238N-H82	XP_001879301	1.84521e-69	60	244.202	294	179
AA_10808	1777	atp synthase f1	Laccaria bicolor S238N-H82	XP_001874606	0	97	908.672	541	526
AA_10809	1264	rpa49 subunit specific to nuclear rna polymerase i	Coprinopsis cinerea okayama7#130	XP_001834166	8.40305e-120	82	279.256	224	184
AA_1081	1261	hypothetical protein SERLA73DRAFT_176330	Serpula lacrymans var. lacrymans S7.3	EGO02885	6.43329e-81	60	259.225	338	204
AA_10810	1289	probable serine-type carboxypeptidase f precursor	Serpula lacrymans var. lacrymans S7.9	EGO27058	0	88	650.973	397	353
AA_10811	1270	mitochondrial nad-dependent isocitrate dehydrogenase subunit 2 precursor	Laccaria bicolor S238N-H82	XP_001876704	0	95	666.381	373	358
AA_10812	2365	related to bcs1 protein precursor	Serpula lacrymans var. lacrymans S7.3	EGN97067	0	91	815.839	507	466
AA_10813	1307	protein disulfide isomerase	Laccaria bicolor S238N-H82	XP_001876697	0	89	639.417	391	348
AA_10814	1437	related to protein-tyrosine receptor type 1	Laccaria bicolor S238N-H82	XP_001873293	1.26836e-140	73	442.965	430	314
AA_10815	1433	acetyl- acetyltransferase	Laccaria bicolor S238N-H82	XP_001876645	0	91	607.446	409	373
AA_10816	1330	cyclin	Coprinopsis cinerea okayama7#130	XP_001828876	0	79	578.17	454	361
AA_10817	1282	gtp binding protein	Laccaria bicolor S238N-H82	XP_001886019	0	98	607.06	310	306
AA_10818	1283	phosphatidic acid phosphatase type 2 domain-containing protein 1a	Laccaria bicolor S238N-H82	XP_001878243	4.68065e-111	74	342.043	335	249
AA_10819	1550	rrna primary transcript binding protein	Coprinopsis cinerea okayama7#130	XP_001831503	0	91	696.812	438	401
AA_1082	1143	saccharopine dehydrogenase	Coprinopsis cinerea okayama7#130	XP_001838101	2.85666e-149	88	446.817	284	251
AA_10820	1287	related to rad23-nucleotide excision repair protein (ubiquitin-like protein)	Serpula lacrymans var. lacrymans S7.3	EGO00069	1.15546e-67	62	230.335	379	238
AA_10821	1291	predicted protein	Laccaria bicolor S238N-H82	XP_001873157	4.34268e-98	66	310.071	391	259
AA_10822	1295	hypothetical protein SERLA73DRAFT_174750	Serpula lacrymans var. lacrymans S7.3	EGO03311	0	79	556.214	398	315
AA_10823	1300	agc agc-unique protein kinase	Serpula lacrymans var. lacrymans S7.3	EGN93717	6.89652e-27	59	122.865	255	151
AA_10824	1778	cmgc clk protein kinase	Coprinopsis cinerea okayama7#130	XP_001836332	0	88	775.778	539	476
AA_10826	1635	predicted protein	Laccaria bicolor S238N-H82	XP_001886101	3.07177e-69	55	247.284	467	257
AA_10827	1310	adenyl-nucleotide exchange factor	Laccaria bicolor S238N-H82	XP_001879991	3.74637e-128	71	386.341	384	274
AA_10828	3322	predicted protein	Laccaria bicolor S238N-H82	XP_001876984	0	88	985.712	609	541
AA_10829	3734	ribosomal processing	Coprinopsis cinerea okayama7#130	XP_001835130	9.66092e-145	71	474.552	467	336
AA_1083	894	hypothetical protein SCHCODRAFT_114720	Schizophyllum commune H4-8	XP_003026262	3.46299e-24	52	104.76	176	93
AA_10830	2990	cytochrome-450 hydroxylase	Coprinopsis cinerea okayama7#130	XP_001830548	0	77	630.558	498	386
AA_10831	1317	predicted protein	Laccaria bicolor S238N-H82	XP_001876618	7.66124e-105	66	327.405	368	246
AA_10832	1670	required for intravacuolar lysis of autophagic bodies	Laccaria bicolor S238N-H82	XP_001885984	2.50189e-154	68	456.447	424	292
AA_10833	1317	60s ribosomal protein l7	Coprinopsis cinerea okayama7#130	XP_001836014	2.20602e-141	87	417.542	292	255
AA_10834	1317	3-deoxy-7-phosphoheptulonate synthase	Laccaria bicolor S238N-H82	XP_001880010	0	89	615.92	395	352
AA_10835	1318	hypothetical protein CC1G_01689	Coprinopsis cinerea okayama7#130	XP_001829009	9.40168e-97	68	308.145	297	203
AA_10836	1386	related to yea4-uridine diphosphate-n-acetylglucosamine transporter	Laccaria bicolor S238N-H82	XP_001881064	4.85897e-129	81	387.497	307	251
AA_10837	1352	elongation factor 1-gamma	Laccaria bicolor S238N-H82	XP_001879842	0	81	537.339	397	325
AA_10838	2708	opt oligopeptide transporter	Laccaria bicolor S238N-H82	XP_001874246	0	88	1138.64	714	633
AA_10839	1348	dihydroorotase	Coprinopsis cinerea okayama7#130	XP_001836900	0	89	560.836	348	310
AA_1084	704	hypothetical protein	Laccaria bicolor S238N-H82	XP_001878806	1.48487e-51	79	152.525	110	87
AA_10840	1351	polyadenylation factor subunit 2	Laccaria bicolor S238N-H82	XP_001878160	0	91	760.37	416	381
AA_10841	1382	plasma membrane h+-transporting atpase	Laccaria bicolor S238N-H82	XP_001885558	0	95	827.009	461	440
AA_10842	1806	protein with ankyrin repeats	Coprinopsis cinerea okayama7#130	XP_001829103	2.23348e-96	50	214.927	451	229
AA_10843	1342	predicted protein	Laccaria bicolor S238N-H82	XP_001877532	0	81	608.986	430	352
AA_10844	1354	predicted protein	Laccaria bicolor S238N-H82	XP_001878150	0	78	557.755	425	332
AA_10845	5439	predicted protein	Laccaria bicolor S238N-H82	XP_001877086	0	70	1337.78	1297	911
AA_10846	2422	hypothetical protein CC1G_06905	Coprinopsis cinerea okayama7#130	XP_001830639	3.35994e-176	73	439.884	435	319
AA_10847	1376	oxysterol-binding protein family	Laccaria bicolor S238N-H82	XP_001874302	0	88	654.055	389	346
AA_10848	1357	hypothetical protein SCHCODRAFT_258939	Schizophyllum commune H4-8	XP_003026252	2.82508e-178	75	525.013	436	330
AA_10849	1849	elongation factor 3	Laccaria bicolor S238N-H82	XP_001878516	0	93	879.396	587	547
AA_1085	4882	carbamoyl-phosphate synthase	Laccaria bicolor S238N-H82	XP_001880425	0	94	1265.75	713	675
AA_10850	1360	fmn adenylyltransferase	Laccaria bicolor S238N-H82	XP_001879075	5.12622e-122	65	369.392	353	231
AA_10851	1476	glutamic oxaloacetic transaminase aat1	Laccaria bicolor S238N-H82	XP_001873821	0	92	687.952	389	361
AA_10852	2346	predicted protein	Laccaria bicolor S238N-H82	XP_001874053	7.6231e-58	53	216.853	586	316
AA_10853	1359	copii coat protein	Laccaria bicolor S238N-H82	XP_001881130	0	98	749.199	384	377
AA_10854	1404	rna-directed rna polymerase 2	Coprinopsis cinerea okayama7#130	XP_001828874	1.63635e-80	69	280.411	290	201
AA_10855	1430	proline dehydrogenase	Laccaria bicolor S238N-H82	XP_001881396	1.04056e-126	65	389.037	404	264
AA_10856	1371	vacuolar assembling protein vps41	Laccaria bicolor S238N-H82	XP_001876887	1.66004e-149	88	462.225	297	264
AA_10857	1507	ste ste11 cdc15 protein kinase	Coprinopsis cinerea okayama7#130	XP_001831305	0	81	686.026	483	396
AA_10858	1375	carbohydrate esterase family 16 protein	Coprinopsis cinerea okayama7#130	XP_001835055	7.91984e-150	81	440.654	301	246
AA_10859	1394	choline-phosphate cytidylyltransferase	Laccaria bicolor S238N-H82	XP_001879750	0	80	528.865	409	330
AA_1086	2746	fumarate reductase flavoprotein subunit	Serpula lacrymans var. lacrymans S7.3	EGN98453	0	76	591.267	478	365
AA_10860	1378	carnitine acetyl transferase	Laccaria bicolor S238N-H82	XP_001876106	0	82	649.432	466	383
AA_10861	2467	transcription initiation factor iib	Laccaria bicolor S238N-H82	XP_001877010	0	95	579.326	349	335
AA_10862	1542	d-amino-acid oxidase	Coprinopsis cinerea okayama7#130	XP_001838962	3.30196e-128	69	389.423	366	256
AA_10863	1381	predicted protein	Laccaria bicolor S238N-H82	XP_001880441	2.43525e-125	77	379.793	372	287
AA_10864	1383	hypothetical protein CC1G_09813	Coprinopsis cinerea okayama7#130	XP_001834886	5.16964e-177	84	511.146	346	294
AA_10865	1413	hypothetical protein CC1G_07496	Coprinopsis cinerea okayama7#130	XP_001838006	0	80	576.63	423	341
AA_10866	1397	tubulin gamma chain	Serpula lacrymans var. lacrymans S7.3	EGN96159	0	98	829.321	447	439
AA_10867	1399	hypothetical protein	Laccaria bicolor S238N-H82	XP_001878359	1.00912e-54	61	194.126	223	138
AA_10868	1400	sr140 protein	Laccaria bicolor S238N-H82	XP_001877794	2.74724e-146	84	447.973	328	276
AA_10869	1401	glycoside hydrolase family 16 protein	Laccaria bicolor S238N-H82	XP_001875146	3.82896e-137	76	409.068	326	248
AA_10870	1399	predicted protein	Laccaria bicolor S238N-H82	XP_001887431	1.09987e-157	70	462.996	388	274
AA_10871	1408	purine transporter	Schizophyllum commune H4-8	XP_003031261	9.02065e-171	88	504.212	337	298
AA_10872	1406	predicted protein	Laccaria bicolor S238N-H82	XP_001877446	6.57717e-43	69	163.696	296	205
AA_10873	3633	glycoside hydrolase family 13 protein	Laccaria bicolor S238N-H82	XP_001883734	0	88	1096.26	654	581
AA_10874	1418	adenosine kinase	Laccaria bicolor S238N-H82	XP_001874201	1.63451e-169	89	492.271	346	311
AA_10875	1420	eukaryotic translation initiation factor 4e class ii	Serpula lacrymans var. lacrymans S7.3	EGN92493	1.8352e-149	76	444.891	406	312
AA_10876	1422	lipase	Coprinopsis cinerea okayama7#130	XP_001836442	0	72	593.193	477	346
AA_10877	1631	predicted protein	Laccaria bicolor S238N-H82	XP_001880921	1.53157e-117	84	358.221	243	206
AA_10878	2178	predicted protein	Laccaria bicolor S238N-H82	XP_001880358	4.7974e-96	52	235.343	495	259
AA_10879	1436	hypothetical protein	Laccaria bicolor S238N-H82	XP_001879585	3.48762e-86	61	283.108	384	235
AA_1088	3384	hypothetical protein	Laccaria bicolor S238N-H82	XP_001887363	0	74	784.252	680	509
AA_10880	2005	ribonucleotide reductase small subunit	Coprinopsis cinerea okayama7#130	XP_001837065	3.9499e-176	84	519.235	362	306
AA_10882	1446	atp-dependent rna helicase dbp5	Laccaria bicolor S238N-H82	XP_001880843	0	91	764.222	462	422
AA_10883	1513	dihydrolipoyllysine-residue acetyltransferase	Laccaria bicolor S238N-H82	XP_001873241	0	85	651.744	441	377
AA_10884	2527	argininosuccinate synthetase	Schizophyllum commune H4-8	XP_003032704	0	93	778.474	426	400
AA_10885	1458	predicted protein	Laccaria bicolor S238N-H82	XP_001875850	2.86852e-174	79	505.753	362	288
AA_10886	1458	peptide transporter ptr2b	Hebeloma cylindrosporum	AAZ32402	0	89	811.216	478	428
AA_10887	1462	6-phosphogluconate dehydrogenase	Coprinopsis cinerea okayama7#130	XP_001828911	0	96	827.395	449	434
AA_10888	1466	atp-dependent protease la	Laccaria bicolor S238N-H82	XP_001879720	0	91	655.596	416	381
AA_10889	1471	rsc complex protein	Laccaria bicolor S238N-H82	XP_001873432	7.43423e-123	63	383.259	459	290
AA_10890	1473	probable rpt1-26s proteasome regulatory subunit	Laccaria bicolor S238N-H82	XP_001878656	0	97	811.601	463	450
AA_10891	1474	eukaryotic translation initiation factor 5c	Laccaria bicolor S238N-H82	XP_001877720	0	93	710.679	409	383
AA_10892	1478	methylenetetrahydrofolate dehydrogenase	Schizophyllum commune H4-8	XP_003036639	2.02228e-102	89	315.849	187	168
AA_10893	1554	glycosyltransferase family 8 protein	Laccaria bicolor S238N-H82	XP_001873383	2.56837e-148	72	462.225	424	309
AA_10894	1484	vacuolar sorting protein	Laccaria bicolor S238N-H82	XP_001877072	0	80	550.051	460	368
AA_10895	1483	hypothetical protein	Laccaria bicolor S238N-H82	XP_001885661	4.60259e-162	77	474.167	350	271
AA_10896	3129	integral to plasma membrane protein	Laccaria bicolor S238N-H82	XP_001877357	0	91	716.842	509	466
AA_10897	2093	hypothetical protein SERLADRAFT_433567	Serpula lacrymans var. lacrymans S7.9	EGO29596	1.02477e-13	60	77.0258	78	47
AA_10898	1497	mrna export factor elf1	Laccaria bicolor S238N-H82	XP_001877800	9.37952e-178	84	536.569	492	414
AA_10899	2007	hypothetical protein	Laccaria bicolor S238N-H82	XP_001875192	9.35923e-77	70	271.166	229	162
AA_109	855	trna-dihydrouridine synthase 1	Serpula lacrymans var. lacrymans S7.3	EGN99640	1.81454e-72	71	234.958	204	145
AA_10900	1526	translation release factor	Serpula lacrymans var. lacrymans S7.3	EGN96267	0	97	617.076	326	318
AA_10901	1505	vesicle transport v-snare protein vti1	Laccaria bicolor S238N-H82	XP_001876628	6.48785e-78	78	254.218	228	179
AA_10902	1570	predicted protein	Laccaria bicolor S238N-H82	XP_001880812	4.67077e-109	70	340.502	318	223
AA_10903	1648	short-chain dehydrogenase	Serpula lacrymans var. lacrymans S7.3	EGO01632	5.41618e-158	92	463.381	263	244
AA_10904	1511	pyruvate kinase	Laccaria bicolor S238N-H82	XP_001874245	0	97	808.905	455	442
AA_10905	1545	predicted protein	Laccaria bicolor S238N-H82	XP_001878647	1.60613e-119	62	384.03	435	273
AA_10906	1523	sugar transporter	Coprinopsis cinerea okayama7#130	XP_001840167	0	92	744.962	417	386
AA_10907	1940	serine threonine protein kinase	Laccaria bicolor S238N-H82	XP_001877843	0	80	575.859	433	350
AA_10908	1528	aryl-alcohol dehydrogenase	Coprinopsis cinerea okayama7#130	XP_001830287	0	87	545.428	340	296
AA_10909	4617	predicted protein	Laccaria bicolor S238N-H82	XP_001875459	0	64	780.015	1005	646
AA_10910	1526	predicted protein	Laccaria bicolor S238N-H82	XP_001875038	1.98122e-23	57	110.923	244	140
AA_10911	1537	predicted protein	Laccaria bicolor S238N-H82	XP_001877358	1.13629e-150	69	470.315	452	316
AA_10912	1703	hypothetical protein CC1G_11877	Coprinopsis cinerea okayama7#130	XP_001834256	4.7848e-108	69	347.821	360	249
AA_10913	1540	related to short-chain alcohol dehydrogenase	Serpula lacrymans var. lacrymans S7.3	EGO00337	1.00462e-86	75	281.182	246	186
AA_10914	1539	mppb_lened ame: full=mitochondrial-processing peptidase subunit beta ame: full=beta-mpp flags: precursor	Laccaria bicolor S238N-H82	XP_001875696	0	95	784.637	462	440
AA_10915	1544	actin-related protein arp4p	Laccaria bicolor S238N-H82	XP_001875278	0	88	717.227	431	380
AA_10917	1541	heat shock protein 90	Coprinopsis cinerea okayama7#130	XP_001833710	0	94	723.776	444	420
AA_10918	1609	predicted protein	Laccaria bicolor S238N-H82	XP_001874934	3.01425e-134	69	407.912	429	298
AA_10919	1555	pumilio-family rna binding repeat protein	Laccaria bicolor S238N-H82	XP_001874225	0	97	641.343	350	341
AA_10920	1574	N-glycosylase DNA lyase	Coprinopsis cinerea okayama7#130	XP_001833132	4.11865e-169	77	495.738	361	280
AA_10921	1562	predicted protein	Laccaria bicolor S238N-H82	XP_001875440	3.98271e-96	71	303.908	287	204
AA_10922	1566	glycoside hydrolase family 47 protein	Laccaria bicolor S238N-H82	XP_001876643	0	89	858.21	519	466
AA_10923	1567	longevity-assurance protein	Laccaria bicolor S238N-H82	XP_001877105	5.54115e-155	72	456.062	357	260
AA_10924	1570	nucleolar essential protein 1	Coprinopsis cinerea okayama7#130	XP_001839376	1.84716e-165	71	487.263	436	312
AA_10925	1572	sterol carrier protein 2	Coprinopsis cinerea okayama7#130	XP_001828514	0	94	813.913	457	430
AA_10926	2026	hypothetical protein SERLA73DRAFT_191926	Serpula lacrymans var. lacrymans S7.3	EGN91860	0	83	613.224	427	356
AA_10927	1589	predicted protein	Laccaria bicolor S238N-H82	XP_001875196	3.25063e-153	83	453.751	350	291
AA_10928	1591	pre-mrna splicing factor	Moniliophthora perniciosa FA553	XP_002392173	5.9913e-66	86	221.861	152	132
AA_10929	2390	predicted protein	Laccaria bicolor S238N-H82	XP_001875300	0	59	568.54	730	437
AA_10930	2987	predicted protein	Laccaria bicolor S238N-H82	XP_001873974	0	82	641.728	465	383
AA_10931	2036	nadph oxidase isoform 2	Coprinopsis cinerea okayama7#130	XP_001837848	0	87	1013.45	612	535
AA_10932	1593	methylmalonate-semialdehyde dehydrogenase	Pholiota nameko	BAH22594	0	92	857.44	498	463
AA_10933	1598	erylysin B	Pleurotus eryngii	BAI45248	0	84	661.374	474	400
AA_10934	1630	kex1 protein	Coprinopsis cinerea okayama7#130	XP_001837480	0	77	653.284	512	396
AA_10935	1663	probable rpt5-26s proteasome regulatory subunit	Serpula lacrymans var. lacrymans S7.3	EGN98288	0	93	785.023	445	418
AA_10936	1609	hypothetical protein CC1G_10601	Coprinopsis cinerea okayama7#130	XP_001839608	5.85673e-163	72	484.182	504	366
AA_10937	1615	camk camkl pask protein kinase	Laccaria bicolor S238N-H82	XP_001873213	0	77	595.119	530	413
AA_10938	1718	oligopeptide transporter	Laccaria bicolor S238N-H82	XP_001888770	0	91	904.049	535	488
AA_10939	1637	ste20-like serine threonine kinase	Laccaria bicolor S238N-H82	XP_001876676	0	87	672.159	484	424
AA_1094	1543	related to ribonuclease p protein subunit p30	Coprinopsis cinerea okayama7#130	XP_001835259	9.06545e-109	77	334.724	292	226
AA_10940	1772	pre-mrna splicing factor	Coprinopsis cinerea okayama7#130	XP_001835890	5.11608e-180	97	549.28	287	279
AA_10941	1636	tkl tkl-ccin protein kinase	Coprinopsis cinerea okayama7#130	XP_002911918	1.68982e-165	66	491.5	519	345
AA_10942	1632	hypothetical protein SCHCODRAFT_76267	Schizophyllum commune H4-8	XP_003032926	0	77	587.415	438	338
AA_10943	1651	glycoside hydrolase family 5 protein	Laccaria bicolor S238N-H82	XP_001874853	0	75	627.861	533	404
AA_10944	1644	MYC1	Coprinopsis cinerea okayama7#130	XP_001829304	0	90	700.664	476	432
AA_10945	1675	hypothetical protein SERLA73DRAFT_177769	Serpula lacrymans var. lacrymans S7.3	EGO02055	0	76	537.339	451	344
AA_10946	1657	diphenol oxidase-a2	Laccaria bicolor S238N-H82	XP_001881293	0	90	658.292	466	421
AA_10947	1663	cap64 protein	Laccaria bicolor S238N-H82	XP_001885076	0	86	689.493	437	376
AA_10948	1655	agc pka protein kinase	Laccaria bicolor S238N-H82	XP_001878635	0	94	664.84	355	336
AA_10949	1731	predicted protein	Laccaria bicolor S238N-H82	XP_001875165	1.85094e-130	55	410.223	580	321
AA_1095	1154	pleiotropic drug resistance abc transporter	Laccaria bicolor S238N-H82	XP_001873417	1.56627e-96	63	314.694	362	230
AA_10950	2156	agc dmpk gek protein kinase	Coprinopsis cinerea okayama7#130	XP_001835167	0	66	618.616	630	420
AA_10951	2057	glycoside hydrolase family 15 protein	Laccaria bicolor S238N-H82	XP_001876251	0	77	613.609	532	412
AA_10952	1687	carbohydrate esterase family 4 protein	Laccaria bicolor S238N-H82	XP_001877121	6.39031e-143	77	431.024	317	246
AA_10953	1698	protein phosphatase	Coprinopsis cinerea okayama7#130	XP_001830541	5.83752e-142	67	432.95	426	288
AA_10954	1720	hypothetical protein SCHCODRAFT_108300	Schizophyllum commune H4-8	XP_003033436	3.63478e-87	58	288.5	447	263
AA_10955	1720	predicted protein	Laccaria bicolor S238N-H82	XP_001876787	5.44487e-15	43	86.6557	359	157
AA_10956	1718	d-lactonohydrolase-like protein	Laccaria bicolor S238N-H82	XP_001879354	1.89517e-168	85	493.041	335	286
AA_10957	1736	class iii adh enzyme	Coprinopsis cinerea okayama7#130	XP_001836995	0	96	680.633	378	364
AA_10958	3313	cytochrome p450 monooxygenase pc-1	Coprinopsis cinerea okayama7#130	XP_001834508	0	76	700.279	609	463
AA_10959	1742	developmental regulator medusa	Coprinopsis cinerea okayama7#130	XP_001830489	0	69	559.681	556	385
AA_1096	3535	carbohydrate esterase family 9 protein	Laccaria bicolor S238N-H82	XP_001889881	0	80	1241.1	953	765
AA_10960	1771	predicted protein	Laccaria bicolor S238N-H82	XP_001880784	0	79	655.596	533	425
AA_10961	1751	pre-mrna splicing factor	Laccaria bicolor S238N-H82	XP_001878211	0	86	648.277	506	438
AA_10962	1751	endoplasmic reticulum auxin efflux carrier	Laccaria bicolor S238N-H82	XP_001888652	1.55754e-118	60	372.859	458	277
AA_10963	1763	predicted protein	Laccaria bicolor S238N-H82	XP_001875388	9.59432e-116	64	364.77	460	297
AA_10964	1760	duf89 domain-containing protein	Laccaria bicolor S238N-H82	XP_001873416	0	93	925.62	496	466
AA_10965	1879	glycoside hydrolase family 16 protein	Serpula lacrymans var. lacrymans S7.3	EGO02040	0	76	712.22	580	442
AA_10966	1815	hypothetical protein CC1G_10829	Coprinopsis cinerea okayama7#130	XP_001833764	3.96349e-85	55	287.345	490	272
AA_10967	1772	phosphoglucomutase	Laccaria bicolor S238N-H82	XP_001875148	0	92	988.793	565	522
AA_10968	2823	hypothetical protein CC1G_01910	Coprinopsis cinerea okayama7#130	XP_001830274	1.4089e-45	48	187.193	509	245
AA_10969	1788	glycine hydroxymethyltransferase	Laccaria bicolor S238N-H82	XP_001880072	0	93	866.3	487	455
AA_1097	578	hypothetical protein	Laccaria bicolor S238N-H82	XP_001875334	4.08038e-28	53	102.449	163	88
AA_10970	1800	g protein pathway suppressor 1	Laccaria bicolor S238N-H82	XP_001889263	0	82	684.1	483	400
AA_10971	1821	glycoside hydrolase family 15 protein	Laccaria bicolor S238N-H82	XP_001876251	0	80	755.747	583	472
AA_10972	1815	hypothetical protein	Laccaria bicolor S238N-H82	XP_001875013	1.03688e-63	53	236.884	386	207
AA_10973	2226	polyadenylate-binding protein	Serpula lacrymans var. lacrymans S7.3	EGN93247	0	95	734.176	404	386
AA_10974	1818	predicted protein	Laccaria bicolor S238N-H82	XP_001875039	4.22875e-126	66	406.371	542	358
AA_10975	1855	predicted protein	Laccaria bicolor S238N-H82	XP_001880943	7.37902e-109	80	347.821	253	204
AA_10976	1849	mfs monosaccharide transporter	Laccaria bicolor S238N-H82	XP_001874568	0	88	811.216	528	467
AA_10977	1861	metal homeostatis protein bsd2	Coprinopsis cinerea okayama7#130	XP_001836329	1.26793e-120	65	375.17	433	284
AA_10978	3552	predicted protein	Laccaria bicolor S238N-H82	XP_001878275	1.20104e-157	64	516.153	618	396
AA_10979	1902	fad dependent	Arthrobotrys oligospora ATCC 24927	EGX51169	0	80	581.252	461	370
AA_1098	1229	glycoside hydrolase family 16 protein	Laccaria bicolor S238N-H82	XP_001873806	1.09832e-127	79	333.569	216	171
AA_10980	2172	not2 family protein	Coprinopsis cinerea okayama7#130	XP_001835633	1.64462e-171	67	516.153	585	393
AA_10981	1976	cleft lip and palate associated transmembrane protein	Coprinopsis cinerea okayama7#130	XP_001837503	0	80	870.537	620	502
AA_10982	2383	glycoside hydrolase family 16 protein	Laccaria bicolor S238N-H82	XP_001876317	0	81	729.939	512	419
AA_10983	1939	predicted protein	Laccaria bicolor S238N-H82	XP_001876370	2.62501e-166	62	512.686	680	425
AA_10984	1952	glycogen phosphorylase	Coprinopsis cinerea okayama7#130	XP_001834468	0	92	1094.72	631	586
AA_10985	1952	cytochrome p450 monooxygenase pc-3	Laccaria bicolor S238N-H82	XP_001884349	0	77	679.093	509	393
AA_10986	2007	delta-1-pyrroline-5-carboxylate dehydrogenase	Laccaria bicolor S238N-H82	XP_001876463	0	92	954.125	548	508
AA_10987	2035	predicted protein	Laccaria bicolor S238N-H82	XP_001875718	1.15403e-13	41	81.6481	258	108
AA_10988	5788	linoleate diol synthase	Laccaria bicolor S238N-H82	XP_001874536	0	83	1407.12	1009	845
AA_10989	3440	leucine-trna ligase	Laccaria bicolor S238N-H82	XP_001880830	0	90	1503.03	886	801
AA_10990	2080	predicted protein	Laccaria bicolor S238N-H82	XP_001875839	3.89665e-167	75	497.664	425	319
AA_10991	2095	nin one binding protein	Laccaria bicolor S238N-H82	XP_001877037	0	75	551.592	485	366
AA_10992	2073	isocitrate lyase	Laccaria bicolor S238N-H82	XP_001874061	0	88	823.157	559	495
AA_10993	2077	oligopeptide transporter	Laccaria bicolor S238N-H82	XP_001881131	0	90	1012.29	646	582
AA_10994	2816	protein transport protein sec31	Laccaria bicolor S238N-H82	XP_001889788	0	79	1203.73	943	754
AA_10995	2232	g2 mitotic-specific cyclin cdc13	Coprinopsis cinerea okayama7#130	XP_001840434	0	75	582.408	592	445
AA_10996	2811	probable ppz2-protein ser thr phosphatase of the pp-1 family	Laccaria bicolor S238N-H82	XP_001873792	0	88	708.368	421	372
AA_10997	2129	lipoxygenase	Pleurotus ostreatus	BAI99788	0	61	548.125	641	395
AA_10998	2165	predicted protein	Laccaria bicolor S238N-H82	XP_001874560	1.38277e-144	63	384.8	512	325
AA_10999	2146	agc akt protein kinase	Laccaria bicolor S238N-H82	XP_001889491	0	97	743.421	392	384
AA_11	504	nonsense-mediated mrna decay protein 3	Schizophyllum commune H4-8	XP_003027492	5.99932e-86	97	269.24	142	139
AA_110	943	3-beta hydroxysteroid dehydrogenase isomerase family	Laccaria bicolor S238N-H82	XP_001884757	4.51487e-34	63	137.887	155	98
AA_1100	1385	hypothetical protein	Laccaria bicolor S238N-H82	XP_001880918	7.79977e-101	67	310.457	296	200
AA_11000	2144	heat shock protein	Laccaria bicolor S238N-H82	XP_001878586	0	99	1048.5	613	607
AA_11001	2581	lipase 2	Laccaria bicolor S238N-H82	XP_001875720	0	67	590.497	638	429
AA_11002	2298	mitochondrial endopeptidase	Coprinopsis cinerea okayama7#130	XP_001835672	0	92	1086.63	645	596
AA_11003	2181	aminopeptidase p	Laccaria bicolor S238N-H82	XP_001889370	0	84	922.539	615	518
AA_11004	2183	ubiquitin-protein ligase	Serpula lacrymans var. lacrymans S7.9	EGO21208	0	86	880.552	629	545
AA_11005	2202	oligopeptide transporter	Laccaria bicolor S238N-H82	XP_001881083	0	88	932.554	675	594
AA_11006	2244	predicted protein	Laccaria bicolor S238N-H82	XP_001884840	0	70	381.333	419	295
AA_11007	2265	tryptophan synthetase	Laccaria bicolor S238N-H82	XP_001874776	0	92	1193.33	703	652
AA_11008	2395	protein phosphatase 2a regulatory b subunit	Coprinopsis cinerea okayama7#130	XP_001831335	0	97	860.522	447	437
AA_11009	2267	atp-dependent zn protease	Coprinopsis cinerea okayama7#130	XP_001837465	0	73	569.696	502	371
AA_1101	2089	heme peroxidase	Laccaria bicolor S238N-H82	XP_001889488	0	80	848.581	605	490
AA_11010	2289	trp-asp repeats containing protein	Serpula lacrymans var. lacrymans S7.9	EGO28522	0	81	895.575	728	593
AA_11011	2358	potassium transporter	Laccaria bicolor S238N-H82	XP_001880417	0	66	686.797	712	476
AA_11012	2506	glycosyltransferase family 2 protein	Coprinopsis cinerea okayama7#130	XP_001829291	0	87	1255.35	771	675
AA_11013	2422	glycoside hydrolase family 63 protein	Coprinopsis cinerea okayama7#130	XP_001833601	0	81	1073.92	808	656
AA_11014	3663	sec1-like snare protein	Laccaria bicolor S238N-H82	XP_001875162	0	91	733.406	441	404
AA_11015	2983	cytoplasmic protein	Laccaria bicolor S238N-H82	XP_001873833	0	83	1076.62	779	653
AA_11016	2547	predicted protein	Laccaria bicolor S238N-H82	XP_001873280	0	75	830.861	757	575
AA_11017	2439	transforming growth factor beta regulator 1	Laccaria bicolor S238N-H82	XP_001876816	5.32612e-118	69	397.127	407	283
AA_11018	2469	glycosyltransferase family 39 protein	Laccaria bicolor S238N-H82	XP_001875108	0	87	1248.42	797	698
AA_11019	3762	transcription factor	Laccaria bicolor S238N-H82	XP_001880141	0	83	1441.02	1069	893
AA_1102	565	predicted protein	Laccaria bicolor S238N-H82	XP_001886088	5.60679e-47	87	116.701	82	72
AA_11020	2458	glycosyltransferase family 2 protein	Laccaria bicolor S238N-H82	XP_001877307	0	90	1103.2	709	641
AA_11021	2514	hypothetical protein CC1G_14998	Coprinopsis cinerea okayama7#130	XP_002910667	1.64435e-40	52	170.244	492	259
AA_11022	2625	5-methyltetrahydropteroyltriglutamate-homocysteine s-methyltransferase	Laccaria bicolor S238N-H82	XP_001873670	0	95	1398.65	766	731
AA_11023	2878	camk camk-unique protein kinase	Laccaria bicolor S238N-H82	XP_001878164	2.67559e-113	60	380.563	616	370
AA_11024	2726	rna-binding protein csx1	Serpula lacrymans var. lacrymans S7.9	EGO27972	0	64	708.753	848	548
AA_11025	3004	candidate oxalate decarboxylase	Laccaria bicolor S238N-H82	XP_001889428	0	86	631.713	396	344
AA_11026	2810	predicted protein	Laccaria bicolor S238N-H82	XP_001878770	2.12872e-13	52	82.8037	127	67
AA_11027	2857	predicted protein	Laccaria bicolor S238N-H82	XP_001884402	1.12706e-105	58	358.607	588	343
AA_11028	3061	nuclear distribution protein nudf	Coprinopsis cinerea okayama7#130	XP_001837716	0	60	693.73	871	525
AA_11029	2906	hexokinase	Coprinopsis cinerea okayama7#130	XP_001837324	0	80	663.3	519	416
AA_1103	502	related to acid phosphatase acp2 precursor	Laccaria bicolor S238N-H82	XP_001879858	1.53208e-35	70	135.961	110	78
AA_11030	4112	hypothetical protein CC1G_08166	Coprinopsis cinerea okayama7#130	XP_001837612	1.25943e-72	50	275.018	667	340
AA_11031	3491	hypothetical protein CC1G_06905	Coprinopsis cinerea okayama7#130	XP_001830639	0	79	1326.23	1036	821
AA_11032	3240	predicted protein	Laccaria bicolor S238N-H82	XP_001876224	0	75	679.093	538	405
AA_11033	3244	predicted protein	Laccaria bicolor S238N-H82	XP_001881142	0	85	1093.95	841	717
AA_11034	3320	predicted protein	Laccaria bicolor S238N-H82	XP_001877340	0	76	1006.51	864	659
AA_11035	3431	coiled-coil protein	Laccaria bicolor S238N-H82	XP_001881136	0	65	753.436	1089	718
AA_11036	3488	beta-ketoacyl synthase	Sorangium cellulosum	AAF62883	5.66555e-79	53	296.59	524	282
AA_11037	4767	f-box domain-containing protein	Laccaria bicolor S238N-H82	XP_001874058	0	62	751.51	952	592
AA_11038	3932	atp citrate lyase isoform 2	Laccaria bicolor S238N-H82	XP_001882604	0	95	2115.89	1159	1103
AA_11039	4163	glycosyltransferase family 2 protein	Laccaria bicolor S238N-H82	XP_001874380	0	87	905.205	573	499
AA_1104	988	peptidase m48 family protein	Laccaria bicolor S238N-H82	XP_001875228	3.65811e-76	80	245.358	198	160
AA_11040	4238	inositol phosphophingolipids phospholipase c	Laccaria bicolor S238N-H82	XP_001873434	0	81	714.916	553	450
AA_11044	916	hypothetical protein SERLADRAFT_402103	Serpula lacrymans var. lacrymans S7.9	EGO19600	1.03691e-46	65	167.933	203	132
AA_11045	763	hypothetical protein CC1G_08561	Coprinopsis cinerea okayama7#130	XP_001832611	2.78512e-57	64	195.667	188	121
AA_11049	398	predicted protein	Laccaria bicolor S238N-H82	XP_001873712	8.54214e-13	65	73.1738	87	57
AA_11050	1380	predicted protein	Laccaria bicolor S238N-H82	XP_001873595	9.19467e-35	65	140.584	154	101
AA_11053	541	predicted protein	Laccaria bicolor S238N-H82	XP_001885371	1.36642e-28	87	121.324	77	67
AA_11055	278	glycoside hydrolase family 16 protein	Coprinopsis cinerea okayama7#130	XP_002910191	5.82479e-27	74	112.464	94	70
AA_11056	2459	exocyst complex component sec5	Coprinopsis cinerea okayama7#130	XP_001840382	0	80	533.102	392	315
AA_11057	522	taurine catabolism dioxygenase	Laccaria bicolor S238N-H82	XP_001880498	7.3262e-32	86	127.102	75	65
AA_11058	351	predicted protein	Laccaria bicolor S238N-H82	XP_001880491	6.62814e-16	70	80.1073	75	53
AA_1106	889	cysteine and glycine-rich protein	Laccaria bicolor S238N-H82	XP_001880011	9.89587e-65	55	214.157	290	162
AA_11061	1459	dcmp deaminase	Laccaria bicolor S238N-H82	XP_001874011	6.20107e-96	67	302.368	304	204
AA_11062	404	hypothetical protein MPER_06196	Moniliophthora perniciosa FA553	XP_002393987	3.0488e-42	72	148.673	125	91
AA_11063	378	glycoside hydrolase family 38 protein	Laccaria bicolor S238N-H82	XP_001881173	9.02523e-27	72	114.005	116	84
AA_11069	1560	lysine-trna ligase	Laccaria bicolor S238N-H82	XP_001877542	0	94	724.931	389	369
AA_1107	521	glutathione transferase omega-1	Laccaria bicolor S238N-H82	XP_001876241	4.54878e-44	75	154.836	131	99
AA_11070	630	predicted protein	Laccaria bicolor S238N-H82	XP_001888437	2.28078e-16	49	86.2705	157	78
AA_11072	1196	predicted protein	Laccaria bicolor S238N-H82	XP_001885934	4.92705e-81	56	192.2	261	147
AA_11074	305	predicted protein	Laccaria bicolor S238N-H82	XP_001875918	4.48121e-31	86	116.316	74	64
AA_11078	236	serine-type endopeptidase	Moniliophthora perniciosa FA553	XP_002396547	6.08769e-43	91	149.058	78	71
AA_1108	2277	predicted protein	Laccaria bicolor S238N-H82	XP_001877842	1.1653e-52	63	205.682	204	130
AA_11080	458	hypothetical protein SERLA73DRAFT_109000	Serpula lacrymans var. lacrymans S7.3	EGN97771	1.42453e-50	82	173.711	114	94
AA_11087	794	carnitine acetyl transferase	Coprinopsis cinerea okayama7#130	XP_001840991	5.04136e-86	90	282.722	165	149
AA_11088	259	hypothetical protein CC1G_12420	Coprinopsis cinerea okayama7#130	XP_001836379	2.30001e-21	72	95.9005	77	56
AA_11089	440	hypothetical protein	Coprinopsis cinerea okayama7#130	XP_001840322	2.18177e-46	70	166.777	155	109
AA_1109	1069	SH3 domain-containing protein	Schizophyllum commune H4-8	XP_003030200	5.87983e-29	96	124.405	63	61
AA_11090	367	serine carboxypeptidase	Moniliophthora perniciosa FA553	XP_002388404	4.03294e-23	84	98.5969	65	55
AA_11092	392	condensin complex subunit smc2	Laccaria bicolor S238N-H82	XP_001883374	1.4623e-18	68	90.5077	132	90
AA_11093	960	cytochrome p450 monooxygenase pc-3	Coprinopsis cinerea okayama7#130	XP_001838945	3.64249e-52	62	190.274	219	137
AA_11095	499	predicted protein	Laccaria bicolor S238N-H82	XP_001888412	8.69686e-19	55	74.3294	111	62
AA_11096	546	predicted protein	Laccaria bicolor S238N-H82	XP_001888976	1.36107e-22	56	100.138	159	90
AA_11098	240	peptidase	Coprinopsis cinerea okayama7#130	XP_002911319	8.6638e-21	74	93.9745	67	50
AA_111	1676	sorbitol dehydrogenase	Metarhizium anisopliae ARSEF 23	EFY95079	9.72348e-57	65	132.88	162	106
AA_1110	2508	hypothetical protein	Laccaria bicolor S238N-H82	XP_001874114	2.91785e-98	61	324.324	362	223
AA_11100	278	hypothetical protein SCHCODRAFT_109744	Schizophyllum commune H4-8	XP_003030925	3.96231e-25	82	105.145	69	57
AA_11106	355	enoyl- hydratase isomerase	Coprinopsis cinerea okayama7#130	XP_001834666	5.09667e-40	80	144.436	115	92
AA_11108	362	predicted protein	Laccaria bicolor S238N-H82	XP_001882066	2.79755e-51	81	177.948	120	98
AA_11109	257	coiled-coil protein	Laccaria bicolor S238N-H82	XP_001881136	3.21545e-22	83	99.3673	83	69
AA_1111	1886	nadh-cytochrome b5 reductase	Coprinopsis cinerea okayama7#130	XP_001828888	4.5752e-148	77	439.499	345	269
AA_11112	326	predicted protein	Laccaria bicolor S238N-H82	XP_001876889	1.21831e-33	89	127.872	78	70
AA_11115	1542	predicted protein	Laccaria bicolor S238N-H82	XP_001880316	2.83511e-67	64	189.889	193	124
AA_11116	313	predicted protein	Laccaria bicolor S238N-H82	XP_001884542	1.55216e-43	93	152.14	81	76
AA_11118	232	alpha-aminoadipate reductase lys1p	Laccaria bicolor S238N-H82	XP_001879618	7.92136e-38	93	143.665	77	72
AA_11122	253	hypothetical protein MPER_00944	Moniliophthora perniciosa FA553	XP_002398459	2.31156e-18	72	84.7297	79	57
AA_11125	218	predicted protein	Laccaria bicolor S238N-H82	XP_001880316	1.38524e-11	62	67.781	62	39
AA_11127	243	related to beta3 protein	Laccaria bicolor S238N-H82	XP_001880703	1.12646e-22	78	99.7525	75	59
AA_11128	311	predicted protein	Laccaria bicolor S238N-H82	XP_001888294	6.30627e-42	94	152.91	86	81
AA_11129	323	hypothetical protein CC1G_14089	Coprinopsis cinerea okayama7#130	XP_002911557	2.71105e-24	61	104.375	107	66
AA_1113	872	predicted protein	Laccaria bicolor S238N-H82	XP_001884341	5.92956e-67	82	219.935	168	138
AA_11133	246	glycoside hydrolase family 16 protein	Laccaria bicolor S238N-H82	XP_001876832	9.20129e-14	90	73.1738	41	37
AA_11134	688	pseudouridine synthase	Coprinopsis cinerea okayama7#130	XP_001837256	2.37923e-93	82	301.597	215	178
AA_11136	306	diphosphomevalonate decarboxylase	Coprinopsis cinerea okayama7#130	XP_001830848	7.23932e-33	79	95.1301	68	54
AA_11137	255	nuclear protein localization	Laccaria bicolor S238N-H82	XP_001878980	1.03851e-40	91	149.058	85	78
AA_11138	329	multidrug oligosaccharidyl-lipid polysaccharide flippase	Schizophyllum commune H4-8	XP_003028716	1.23727e-29	74	119.013	98	73
AA_11139	261	leucine aminopeptidase	Coprinopsis cinerea okayama7#130	XP_001829566	1.42311e-37	100	139.813	70	70
AA_1114	937	mannitol-1-phosphate dehydrogenase	Coprinopsis cinerea okayama7#130	XP_001832331	6.12266e-95	84	249.98	150	127
AA_11140	1138	predicted protein	Laccaria bicolor S238N-H82	XP_001882939	3.01877e-59	59	204.912	289	173
AA_11142	949	predicted protein	Laccaria bicolor S238N-H82	XP_001888523	1.20921e-33	49	138.272	320	157
AA_11143	473	phosphoribosylaminoimidazole-succinocarboxamide synthase	Laccaria bicolor S238N-H82	XP_001875427	3.06618e-60	91	185.267	112	102
AA_11147	344	alanine aminotransferase	Laccaria bicolor S238N-H82	XP_001878695	3.40017e-18	92	87.4261	51	47
AA_11149	389	acylaminoacyl-peptidase	Coprinopsis cinerea okayama7#130	XP_002910429	2.15102e-47	78	170.629	133	104
AA_1115	924	predicted protein	Laccaria bicolor S238N-H82	XP_001880642	4.32803e-85	79	286.574	249	198
AA_11155	414	endoplasmic reticulum protein	Coprinopsis cinerea okayama7#130	XP_001839333	8.39671e-39	73	145.976	137	101
AA_11156	980	predicted protein	Laccaria bicolor S238N-H82	XP_001886812	1.65641e-13	80	77.0258	56	45
AA_11157	844	mitochondrial protein	Coprinopsis cinerea okayama7#130	XP_001836536	3.70828e-22	68	102.064	96	66
AA_11159	250	predicted protein	Laccaria bicolor S238N-H82	XP_001884222	9.93143e-15	90	77.411	44	40
AA_1116	6275	hypothetical protein	Coprinopsis cinerea okayama7#130	XP_001829047	0	79	1081.24	832	659
AA_11160	264	anthranilate phosphoribosyltransferase	Laccaria bicolor S238N-H82	XP_001886114	2.45445e-30	95	89.3521	45	43
AA_11162	264	argonaute-like protein	Laccaria bicolor S238N-H82	XP_001889672	1.20529e-28	79	117.472	88	70
AA_11164	289	predicted protein	Laccaria bicolor S238N-H82	XP_001879240	3.28241e-32	76	126.331	96	73
AA_11165	596	zip-like iron-zinc transporter	Laccaria bicolor S238N-H82	XP_001887174	3.8353e-21	72	99.3673	91	66
AA_11168	743	glycerol transporter	Laccaria bicolor S238N-H82	XP_001885262	1.34974e-107	85	324.324	197	168
AA_11169	916	probable glutaminase a	Schizophyllum commune H4-8	XP_003036533	9.05293e-45	80	170.629	117	94
AA_1117	834	predicted protein	Laccaria bicolor S238N-H82	XP_001889975	7.17744e-15	57	52.373	82	47
AA_11172	684	predicted protein	Laccaria bicolor S238N-H82	XP_001883680	5.80151e-95	78	293.893	217	170
AA_11173	392	oxidoreductase	Coprinopsis cinerea okayama7#130	XP_001835630	1.12886e-18	74	88.9669	77	57
AA_11178	845	predicted protein	Laccaria bicolor S238N-H82	XP_001876144	3.17403e-29	96	120.553	65	63
AA_1118	1899	glycoside hydrolase family 3 protein	Laccaria bicolor S238N-H82	XP_001879679	0	74	355.14	304	225
AA_11180	362	gtp binding protein	Laccaria bicolor S238N-H82	XP_001875653	9.9297e-17	78	84.7297	61	48
AA_11181	337	predicted protein	Laccaria bicolor S238N-H82	XP_001885678	3.12356e-21	71	93.5893	76	54
AA_11182	475	hypothetical monooxygenase	Postia placenta Mad-698-R	XP_002469413	1.62071e-26	57	111.309	166	95
AA_11183	2020	hypothetical protein MPER_10847	Moniliophthora perniciosa FA553	XP_002389957	1.8308e-25	55	68.9366	145	80
AA_11185	335	related to protocatechuate 3-aspergillus oryzae	Moniliophthora perniciosa FA553	XP_002396376	1.77083e-38	74	137.887	110	82
AA_11186	615	hypothetical protein CC1G_11461	Coprinopsis cinerea okayama7#130	XP_001837816	5.99352e-22	56	99.7525	156	88
AA_11188	1115	hypothetical protein CC1G_11419	Coprinopsis cinerea okayama7#130	XP_001829683	4.04375e-45	63	119.013	183	117
AA_11189	486	hypothetical protein MPER_03282	Moniliophthora perniciosa FA553	XP_002396476	1.70998e-57	73	188.734	161	119
AA_11190	238	glycoside hydrolase family 18 protein	Laccaria bicolor S238N-H82	XP_001878726	9.07521e-37	90	137.502	76	69
AA_11193	206	d-xylose reductase	Coprinopsis cinerea okayama7#130	XP_001840096	3.90036e-17	67	80.8777	68	46
AA_11195	749	oxalate decarboxylase	Coprinopsis cinerea okayama7#130	XP_001836638	2.89397e-85	81	272.707	181	148
AA_11197	207	hypothetical protein CC1G_07745	Coprinopsis cinerea okayama7#130	XP_001835202	1.14616e-19	100	90.8929	45	45
AA_112	1607	cleavage and polyadenylation specific protein	Laccaria bicolor S238N-H82	XP_001882269	0	86	563.148	366	317
AA_1120	1234	kex protein	Laccaria bicolor S238N-H82	XP_001879698	0	80	590.882	413	331
AA_11200	683	hypothetical protein CC1G_08229	Coprinopsis cinerea okayama7#130	XP_001839362	2.86498e-18	56	70.4774	95	54
AA_11203	700	txnl4a protein	Postia placenta Mad-698-R	XP_002472973	1.20827e-84	93	258.84	143	134
AA_11205	276	predicted protein	Laccaria bicolor S238N-H82	XP_001881178	1.52859e-33	76	132.109	94	72
AA_11206	277	cohesin complex subunit psm1	Coprinopsis cinerea okayama7#130	XP_001832128	7.69453e-39	89	147.132	89	80
AA_11209	514	beta-propeller repeat tecpr	Laccaria bicolor S238N-H82	XP_001876432	4.17938e-91	91	275.789	146	134
AA_11216	2104	hypothetical protein	Laccaria bicolor S238N-H82	XP_001884727	4.16797e-67	50	249.98	457	231
AA_11217	451	histidine-trna ligase	Coprinopsis cinerea okayama7#130	XP_002912267	2.05492e-49	92	99.3673	52	48
AA_11218	589	galactose-proton symporter	Laccaria bicolor S238N-H82	XP_001879389	1.48731e-60	87	150.214	89	78
AA_1122	766	hypothetical protein SCHCODRAFT_106003	Schizophyllum commune H4-8	XP_003035371	6.75501e-21	52	93.2041	148	77
AA_11223	438	predicted protein	Laccaria bicolor S238N-H82	XP_001880977	5.091e-22	80	92.8189	65	52
AA_11224	717	predicted protein	Postia placenta Mad-698-R	XP_002473348	1.52992e-15	58	62.003	80	47
AA_11230	544	hypothetical protein CC1G_06730	Coprinopsis cinerea okayama7#130	XP_001828744	1.28762e-11	89	69.707	39	35
AA_11232	656	hypothetical protein SERLA73DRAFT_178094	Serpula lacrymans var. lacrymans S7.3	EGO02248	2.9746e-26	66	78.1814	92	61
AA_11240	303	predicted protein	Postia placenta Mad-698-R	XP_002471773	9.61561e-13	68	64.3142	51	35
AA_11241	438	poly + rna export protein	Laccaria bicolor S238N-H82	XP_001880691	1.58869e-44	83	159.073	101	84
AA_11243	401	2og-fe oxygenase	Laccaria bicolor S238N-H82	XP_001882606	1.69175e-20	64	87.4261	101	65
AA_11247	282	predicted protein	Laccaria bicolor S238N-H82	XP_001876278	1.08536e-12	77	71.2478	54	42
AA_1125	3417	predicted protein	Laccaria bicolor S238N-H82	XP_001875213	0	75	618.231	617	464
AA_11254	315	predicted protein	Postia placenta Mad-698-R	XP_002471975	4.88529e-31	68	122.479	104	71
AA_11258	219	predicted protein	Laccaria bicolor S238N-H82	XP_001881353	8.88963e-12	62	67.3958	70	44
AA_1126	2847	gtp-binding protein rab5	Coprinopsis cinerea okayama7#130	XP_001829317	1.50567e-144	66	455.677	487	326
AA_11263	1250	predicted protein	Laccaria bicolor S238N-H82	XP_001889477	1.97974e-66	85	222.631	149	127
AA_11268	569	chromatin remodeling complex subunit	Coprinopsis cinerea okayama7#130	XP_001828530	3.06645e-52	82	93.9745	63	52
AA_11269	332	hypothetical protein CC1G_12689	Coprinopsis cinerea okayama7#130	XP_001834570	3.48109e-54	91	191.43	111	102
AA_1127	568	related to cytochrome p450	Serpula lacrymans var. lacrymans S7.9	EGO29661	2.65618e-53	83	178.718	122	102
AA_11272	1004	predicted protein	Laccaria bicolor S238N-H82	XP_001876135	1.80826e-63	75	215.312	189	142
AA_11275	1537	cop9 signalosome complex subunit 12	Laccaria bicolor S238N-H82	XP_001876510	7.21056e-170	87	474.552	306	269
AA_1128	1336	cytochrome p450	Serpula lacrymans var. lacrymans S7.3	EGN93602	5.48205e-105	72	252.677	213	155
AA_11280	931	related to hlj1-co-chaperone for hsp40p	Laccaria bicolor S238N-H82	XP_001874548	2.79866e-79	74	257.684	223	167
AA_11281	573	5 -nucleotidase	Coprinopsis cinerea okayama7#130	XP_001841000	8.21308e-65	68	220.32	209	143
AA_11286	899	hypothetical protein CC1G_02721	Coprinopsis cinerea okayama7#130	XP_001840258	2.74583e-99	73	320.087	270	198
AA_1129	1940	transcription initiation factor	Laccaria bicolor S238N-H82	XP_001877122	0	74	602.823	601	445
AA_11290	538	hypothetical protein CC1G_12389	Coprinopsis cinerea okayama7#130	XP_001834769	2.20395e-35	59	136.732	160	95
AA_11291	546	hypothetical protein SERLADRAFT_354415	Serpula lacrymans var. lacrymans S7.9	EGO28521	3.80748e-12	56	73.1738	133	75
AA_11292	614	spliceosome associated protein 145	Laccaria bicolor S238N-H82	XP_001882816	3.96805e-27	55	109.768	145	80
AA_11298	271	hypothetical protein SERLA73DRAFT_54656	Serpula lacrymans var. lacrymans S7.3	EGN99035	6.51124e-20	84	92.4337	51	43
AA_113	541	related to ubiquitin-protein ligase e3 component	Laccaria bicolor S238N-H82	XP_001888692	1.04344e-29	94	62.003	36	34
AA_1130	1809	tumor susceptibility protein 101	Laccaria bicolor S238N-H82	XP_001875377	1.07454e-72	90	249.21	158	143
AA_11301	1410	predicted protein	Laccaria bicolor S238N-H82	XP_001875414	7.14287e-109	87	252.292	143	125
AA_11302	409	probable aps1-ap-1 complex sigma1 18 kd	Moniliophthora perniciosa FA553	XP_002385950	1.33255e-14	85	73.9442	48	41
AA_1131	2377	phosphotransferase enzyme family domain protein	Laccaria bicolor S238N-H82	XP_001880404	0	89	577.015	344	307
AA_11311	201	related to monosaccharide transporter	Moniliophthora perniciosa FA553	XP_002386437	6.00211e-31	87	113.235	64	56
AA_11315	1540	usp36 protein	Coprinopsis cinerea okayama7#130	XP_001837434	1.18445e-158	82	476.863	319	264
AA_11316	262	peptide transporter ptr2a	Hebeloma cylindrosporum	AAZ32401	1.68803e-44	94	159.844	87	82
AA_11317	665	related to ty3b-ty3b protein	Phanerochaete chrysosporium RP-78	AAZ28939	5.6575e-44	53	167.933	258	137
AA_11318	329	related to ncr1-transmembrane involved in sphingolipid metabolism	Schizophyllum commune H4-8	XP_003038174	1.30799e-24	86	67.781	36	31
AA_1132	714	uridine phosphorylase	Coprinopsis cinerea okayama7#130	XP_001834696	1.84458e-74	83	162.925	106	88
AA_11322	558	cellobiohydrolase ii-i	Coprinopsis cinerea	BAH08705	2.04112e-56	77	192.971	144	112
AA_11323	421	choline cytoplasm	Schizophyllum commune H4-8	XP_003037150	1.44747e-30	73	92.4337	76	56
AA_11329	203	clathrin-coated vesicle protein	Schizophyllum commune H4-8	XP_003032928	8.3931e-31	98	123.25	67	66
AA_1133	1848	regulatory associated protein of mtor	Coprinopsis cinerea okayama7#130	XP_001829483	0	87	1021.54	618	538
AA_1134	744	hypothetical protein SS1G_04092	Sclerotinia sclerotiorum 1980	XP_001594285	4.17402e-39	68	101.679	79	54
AA_11341	460	ran binding protein 11	Laccaria bicolor S238N-H82	XP_001877183	2.11093e-51	78	185.267	152	119
AA_11342	1135	predicted protein	Laccaria bicolor S238N-H82	XP_001877896	2.2528e-86	72	241.891	221	161
AA_11349	526	predicted protein	Laccaria bicolor S238N-H82	XP_001881848	3.71836e-18	84	78.5666	52	44
AA_11350	337	hypothetical protein SERLADRAFT_477752	Serpula lacrymans var. lacrymans S7.9	EGO20311	1.23743e-11	69	68.5514	56	39
AA_11351	628	ubiquitin-protein ligase	Serpula lacrymans var. lacrymans S7.9	EGO24136	6.13423e-36	62	142.51	172	107
AA_11354	577	high-affinity nicotinic acid transporter	Coprinopsis cinerea okayama7#130	XP_001837859	1.87916e-64	89	216.083	147	132
AA_11355	315	hypothetical protein	Laccaria bicolor S238N-H82	XP_001889352	3.08455e-27	85	88.1965	54	46
AA_11358	471	predicted protein	Laccaria bicolor S238N-H82	XP_001884351	1.47188e-11	56	70.0922	110	62
AA_1136	875	hypothetical protein CC1G_02165	Coprinopsis cinerea okayama7#130	XP_001834429	1.44446e-71	76	241.121	236	181
AA_11362	1808	multidrug resistance-associated abc transporter	Serpula lacrymans var. lacrymans S7.9	EGO29806	5.58607e-139	81	272.707	219	179
AA_11367	977	alternative cyclin pcl12	Laccaria bicolor S238N-H82	XP_001880421	6.76424e-75	85	164.081	110	94
AA_1137	657	mps one binder kinase activator-like 1	Laccaria bicolor S238N-H82	XP_001877100	3.53436e-154	98	432.95	215	211
AA_11377	455	predicted protein	Laccaria bicolor S238N-H82	XP_001882727	1.15532e-45	76	165.236	149	114
AA_11382	1730	37s ribosomal protein s5	Coprinopsis cinerea okayama7#130	XP_001832596	6.90974e-99	65	318.931	421	275
AA_1139	1159	predicted protein	Laccaria bicolor S238N-H82	XP_001883767	5.87448e-22	48	101.293	242	118
AA_11395	972	hypothetical protein SERLA73DRAFT_185648	Serpula lacrymans var. lacrymans S7.3	EGN96104	2.87419e-53	63	166.777	199	126
AA_11396	241	multicopper oxidase	Phanerochaete chrysosporium	ABE60664	1.64963e-28	94	95.9005	51	48
AA_11397	736	glycoside hydrolase family 55 protein	Coprinopsis cinerea okayama7#130	XP_001835171	3.37076e-87	81	285.034	190	154
AA_11398	440	hypothetical protein	Laccaria bicolor S238N-H82	XP_001886996	7.19853e-14	63	76.6406	104	66
AA_114	3461	autophagy-type protein 22	Laccaria bicolor S238N-H82	XP_001885842	0	88	728.783	474	421
AA_1140	1602	predicted protein	Laccaria bicolor S238N-H82	XP_001888992	1.38808e-38	53	156.377	344	185
AA_11403	224	cytochrome p450 monooxygenase cyp63	Laccaria bicolor S238N-H82	XP_001886909	1.17068e-29	81	118.242	76	62
AA_11404	1755	glucose transporter	Schizophyllum commune H4-8	XP_003029066	0	87	582.022	359	314
AA_11408	643	nadph dehydrogenase	Laccaria bicolor S238N-H82	XP_001881077	1.11132e-19	79	72.0182	48	38
AA_1141	1415	thioredoxin family protein	Coprinopsis cinerea okayama7#130	XP_001833438	0	77	551.977	459	354
AA_11411	1674	predicted protein	Laccaria bicolor S238N-H82	XP_001878613	2.77003e-158	73	480.715	443	327
AA_11413	243	hypothetical protein CC1G_14233	Coprinopsis cinerea okayama7#130	XP_002911702	8.96236e-14	85	67.3958	41	35
AA_11414	531	hypothetical protein SERLADRAFT_417006	Serpula lacrymans var. lacrymans S7.9	EGO22612	1.62704e-13	53	53.1434	79	42
AA_11417	397	m6 family metalloprotease domain-containing protein	Glomerella graminicola M1.001	EFQ25211	1.77642e-42	86	156.762	92	80
AA_11418	234	cytochrome p450	Phanerochaete chrysosporium	BAL05104	4.6065e-12	86	55.8398	38	33
AA_1142	2031	aspartic peptidase a1	Coprinopsis cinerea okayama7#130	XP_001835783	8.10506e-146	71	439.884	410	294
AA_11420	270	predicted protein	Laccaria bicolor S238N-H82	XP_001882066	9.65531e-20	65	90.5077	84	55
AA_11425	507	acetoacetyl- synthetase	Postia placenta Mad-698-R	XP_002475540	1.59616e-39	81	110.153	69	56
AA_11429	713	trna (guanine-n2-)-methyltransferase	Serpula lacrymans var. lacrymans S7.9	EGO21460	1.00202e-29	63	78.5666	86	55
AA_1143	1274	hypothetical protein	Laccaria bicolor S238N-H82	XP_001880349	6.43326e-76	58	253.832	391	230
AA_11436	256	hypothetical protein SCHCODRAFT_61663	Schizophyllum commune H4-8	XP_003026976	5.64524e-20	80	91.2781	63	51
AA_1144	3845	phosphatidyl synthase	Laccaria bicolor S238N-H82	XP_001875097	0	84	286.189	247	209
AA_11441	557	predicted protein	Laccaria bicolor S238N-H82	XP_001890757	2.9099e-60	85	196.052	130	111
AA_11443	215	hypothetical protein CC1G_02721	Coprinopsis cinerea okayama7#130	XP_001840258	1.85275e-16	74	81.6481	71	53
AA_11446	457	translational activator gcn1	Laccaria bicolor S238N-H82	XP_001881520	1.42985e-27	78	117.857	95	75
AA_11447	609	hypothetical protein THITE_2114094	Thielavia terrestris NRRL 8126	XP_003652516	6.67748e-41	57	150.214	163	93
AA_1145	1808	rna methyltransferase	Coprinopsis cinerea okayama7#130	XP_001828807	0	83	521.546	421	353
AA_11460	1137	hypothetical protein MPER_10646	Moniliophthora perniciosa FA553	XP_002390133	1.26584e-83	87	264.233	163	142
AA_11462	318	carbohydrate esterase family 8 protein	Leucoagaricus gongylophorus	ADV30325	5.65859e-19	88	87.8113	53	47
AA_11463	237	multidrug resistance-associated abc transporter	Laccaria bicolor S238N-H82	XP_001881010	3.68112e-20	97	80.8777	41	40
AA_11464	430	gpi-anchored small secreted protein	Coprinopsis cinerea okayama7#130	XP_001839490	3.14046e-19	85	88.1965	57	49
AA_11465	610	hypothetical protein	Laccaria bicolor S238N-H82	XP_001881650	6.55588e-54	79	171.785	125	99
AA_11466	830	predicted protein	Laccaria bicolor S238N-H82	XP_001876239	2.06174e-73	89	215.698	126	113
AA_11467	502	predicted protein	Laccaria bicolor S238N-H82	XP_001880632	3.61526e-14	80	78.9518	50	40
AA_1147	1683	predicted protein	Laccaria bicolor S238N-H82	XP_001877414	5.62859e-23	69	102.449	92	64
AA_11471	667	hypothetical protein SCHCODRAFT_109220	Schizophyllum commune H4-8	XP_003031873	1.62978e-14	54	80.1073	123	67
AA_11482	217	yippee-like 4 isoform cra_c	Laccaria bicolor S238N-H82	XP_001877929	1.92826e-25	95	100.138	49	47
AA_11485	362	hypothetical protein SERLA73DRAFT_183825	Serpula lacrymans var. lacrymans S7.3	EGN97179	6.74431e-12	59	68.5514	84	50
AA_1149	449	microtubule associated protein	Coprinopsis cinerea okayama7#130	XP_002911875	1.35966e-44	90	125.946	75	68
AA_11498	1315	hypothetical protein SERLA73DRAFT_104789	Serpula lacrymans var. lacrymans S7.3	EGO02378	4.03757e-37	75	144.05	134	101
AA_115	1226	domain-containing protein	Schizophyllum commune H4-8	XP_003033437	4.92632e-128	88	281.567	179	159
AA_1150	864	lipase class 3 family protein	Coprinopsis cinerea okayama7#130	XP_001831180	5.41856e-83	77	191.045	135	104
AA_11501	546	hypothetical protein	Laccaria bicolor S238N-H82	XP_001875674	3.74298e-12	69	72.7886	65	45
AA_11507	377	cytochrome p450	Serpula lacrymans var. lacrymans S7.9	EGO19149	6.42938e-25	82	106.686	85	70
AA_11509	1525	sh3 domain-containing protein	Coprinopsis cinerea okayama7#130	XP_001830138	1.01099e-15	83	88.1965	59	49
AA_11514	299	hypothetical protein	Laccaria bicolor S238N-H82	XP_001885270	6.34154e-18	70	82.8037	78	55
AA_11518	559	hypothetical protein MPER_08356	Moniliophthora perniciosa FA553	XP_002392115	3.63298e-39	76	137.887	107	82
AA_11519	526	cholinephosphotransferase	Coprinopsis cinerea okayama7#130	XP_001829628	7.33604e-66	73	218.009	174	128
AA_1152	1708	coatomer subunit gamma	Serpula lacrymans var. lacrymans S7.3	EGN93172	0	91	804.283	502	461
AA_11522	239	predicted protein	Laccaria bicolor S238N-H82	XP_001881445	3.88289e-11	63	66.6254	71	45
AA_11523	560	predicted protein	Laccaria bicolor S238N-H82	XP_001881129	2.18119e-17	44	88.5817	209	94
AA_11528	1625	hypothetical protein	Laccaria bicolor S238N-H82	XP_001875322	6.98637e-126	80	383.645	317	255
AA_1153	1751	regulation of transcription from pol ii promoter-related protein	Laccaria bicolor S238N-H82	XP_001880859	3.13294e-148	78	474.552	368	290
AA_11531	868	predicted protein	Laccaria bicolor S238N-H82	XP_001887047	5.61954e-18	41	90.8929	294	121
AA_11532	674	predicted protein	Laccaria bicolor S238N-H82	XP_001875216	2.12591e-39	67	150.599	179	121
AA_11534	795	rna-dependent rna polymerase	Pleurotus ostreatus virus 1	YP_227355	3.27751e-79	63	263.077	261	167
AA_11535	797	presequence translocated-associated motor subunit pam17	Laccaria bicolor S238N-H82	XP_001886024	1.86173e-44	91	130.954	72	66
AA_11537	534	oxalate decarboxylase	Dichomitus squalens	CAV19809	1.54009e-63	89	145.591	77	69
AA_1154	1020	alcohol dehydrogenase	Coprinopsis cinerea okayama7#130	XP_002910599	1.40857e-56	76	194.126	160	122
AA_11540	386	predicted protein	Laccaria bicolor S238N-H82	XP_001879181	1.56107e-21	65	77.411	86	56
AA_11544	258	hypothetical protein	Serpula lacrymans var. lacrymans S7.3	EGN92514	7.09355e-24	72	102.834	91	66
AA_11546	584	phospholipase a-2-activating protein	Serpula lacrymans var. lacrymans S7.3	EGN95604	1.99288e-22	66	103.605	121	81
AA_11555	1023	predicted protein	Laccaria bicolor S238N-H82	XP_001883815	4.00007e-30	78	105.916	78	61
AA_11556	211	protein kinase subdomain-containing protein pkl cak fmp29	Schizophyllum commune H4-8	XP_003029120	1.46838e-33	86	122.479	67	58
AA_11557	1641	other 1 protein kinase	Coprinopsis cinerea okayama7#130	XP_002911048	3.14886e-24	58	72.7886	96	56
AA_11559	956	protein kinase subdomain-containing protein pkl cak cak-fungal1	Coprinopsis cinerea okayama7#130	XP_001829882	1.45396e-41	49	155.606	251	124
AA_1156	781	phospholipid:diacylglycerol acyltransferase	Serpula lacrymans var. lacrymans S7.9	EGO26500	9.57707e-72	91	238.424	134	123
AA_11560	459	protein kinase subdomain-containing protein pkl cak fmp29	Serpula lacrymans var. lacrymans S7.9	EGO29107	3.19872e-46	84	125.561	71	60
AA_11561	1144	hypothetical protein MPER_05054	Moniliophthora perniciosa FA553	XP_002394975	4.14287e-19	54	95.1301	156	85
AA_11566	361	trna (5-methylaminomethyl-2-thiouridylate)-methyltransferase	Coprinopsis cinerea okayama7#130	XP_001832878	3.7307e-24	97	69.707	34	33
AA_11568	1136	predicted protein	Laccaria bicolor S238N-H82	XP_001884539	3.57448e-116	74	330.102	286	213
AA_1157	2503	50s ribosomal protein l4	Coprinopsis cinerea okayama7#130	XP_001828667	2.14368e-101	78	323.168	243	191
AA_11571	901	tho2 protein	Laccaria bicolor S238N-H82	XP_001875315	1.54386e-89	78	292.738	223	174
AA_11573	357	adenosylmethionine-8-amino-7-oxononanoate transaminase	Coprinopsis cinerea okayama7#130	XP_001836218	7.65723e-21	65	77.411	78	51
AA_11575	244	atp dependent dna helicase	Coprinopsis cinerea okayama7#130	XP_001828613	7.07695e-26	75	108.997	80	60
AA_1158	1004	hypothetical protein	Laccaria bicolor S238N-H82	XP_001880361	3.91733e-72	73	234.572	209	154
AA_11580	565	predicted protein	Laccaria bicolor S238N-H82	XP_001876814	3.38555e-41	71	151.369	152	109
AA_11582	357	cytochrome p450	Laccaria bicolor S238N-H82	XP_001885934	2.57847e-13	75	72.7886	70	53
AA_11586	362	atp-dependent bile acid permease	Coprinopsis cinerea okayama7#130	XP_001835129	2.91767e-56	92	198.364	120	111
AA_11588	435	3-beta hydroxysteroid dehydrogenase isomerase family	Serpula lacrymans var. lacrymans S7.9	EGO21958	1.93495e-38	67	144.821	134	90
AA_1159	1432	cytochrome p450	Phanerochaete chrysosporium	BAL05103	3.68186e-90	60	213.386	265	160
AA_11590	347	hypothetical protein CC1G_14967	Coprinopsis cinerea okayama7#130	XP_002910636	3.96171e-15	57	63.1586	80	46
AA_11591	396	predicted protein	Laccaria bicolor S238N-H82	XP_001883368	2.18618e-44	89	157.532	96	86
AA_11592	650	predicted protein	Laccaria bicolor S238N-H82	XP_001879661	5.91265e-41	68	112.079	116	79
AA_11593	204	polyamine transporter	Serpula lacrymans var. lacrymans S7.3	EGN92061	4.09929e-20	76	90.8929	68	52
AA_11597	457	predicted protein	Laccaria bicolor S238N-H82	XP_001873733	1.81787e-11	59	69.707	82	49
AA_116	5854	translation initiation factor	Coprinopsis cinerea okayama7#130	XP_002911187	0	68	817.379	928	637
AA_1160	734	predicted protein	Laccaria bicolor S238N-H82	XP_001878913	1.0708e-68	90	217.624	134	121
AA_11600	625	related to multidrug resistant protein	Serpula lacrymans var. lacrymans S7.3	EGN92061	8.86386e-48	86	172.94	160	138
AA_11604	1786	argonaute-like protein	Laccaria bicolor S238N-H82	XP_001878739	0	91	563.918	325	296
AA_11605	463	pbsp domain-containing protein	Laccaria bicolor S238N-H82	XP_001873484	5.51643e-37	71	135.576	111	79
AA_11607	1111	hypothetical protein	Laccaria bicolor S238N-H82	XP_001880043	6.01325e-68	88	228.024	134	118
AA_11608	559	cell division control protein 25	Laccaria bicolor S238N-H82	XP_001876188	3.55861e-64	85	223.402	147	126
AA_1161	866	hypothetical protein SERLA73DRAFT_144654	Serpula lacrymans var. lacrymans S7.3	EGN94182	7.3996e-17	93	87.8113	58	54
AA_11614	286	hypothetical protein CC1G_08065	Coprinopsis cinerea okayama7#130	XP_001836680	5.62859e-16	85	78.9518	56	48
AA_11615	1570	hypothetical protein	Laccaria bicolor S238N-H82	XP_001888853	2.07791e-17	49	93.9745	296	146
AA_11618	399	sugar transporter	Postia placenta Mad-698-R	XP_002471872	3.32802e-31	87	124.79	81	71
AA_1162	550	G-protein alpha subunit	Coprinopsis cinerea okayama7#130	XP_001841506	3.09298e-38	72	144.821	185	134
AA_11620	1152	hypothetical protein CC1G_06290	Coprinopsis cinerea okayama7#130	XP_001836205	6.47631e-120	70	376.326	352	247
AA_11627	372	hhe domain-containing protein	Coprinopsis cinerea okayama7#130	XP_001835179	1.46446e-32	77	122.865	87	67
AA_1163	1399	heterotrimeric g protein alpha subunit 2	Coprinopsis cinerea okayama7#130	XP_002911524	1.34742e-89	99	217.624	111	110
AA_11635	283	snare protein tlg1 syntaxin	Laccaria bicolor S238N-H82	XP_001881303	6.99189e-18	98	83.5741	59	58
AA_11636	359	predicted protein	Laccaria bicolor S238N-H82	XP_001876810	2.11007e-31	64	118.627	114	73
AA_1164	586	predicted protein	Laccaria bicolor S238N-H82	XP_001873985	1.91535e-51	87	168.703	119	104
AA_11641	241	probable glutaminase a	Schizophyllum commune H4-8	XP_003037881	6.74076e-29	83	117.087	80	67
AA_11643	1110	predicted protein	Laccaria bicolor S238N-H82	XP_001874846	6.37349e-18	69	48.1358	46	32
AA_11644	229	hypothetical protein CC1G_14099	Coprinopsis cinerea okayama7#130	XP_002911567	2.44292e-22	76	98.5969	76	58
AA_11645	616	predicted protein	Laccaria bicolor S238N-H82	XP_001884597	1.20567e-14	54	80.4925	193	106
AA_11646	638	hypothetical protein CC1G_06062	Coprinopsis cinerea okayama7#130	XP_001839872	8.68185e-64	73	129.413	92	68
AA_11654	382	hypothetical protein CC1G_07289	Coprinopsis cinerea okayama7#130	XP_001835147	3.76202e-31	84	109.383	76	64
AA_11657	383	ribosome biogenesis atpase rix7	Laccaria bicolor S238N-H82	XP_001885292	2.39749e-47	96	149.443	80	77
AA_11660	300	predicted protein	Laccaria bicolor S238N-H82	XP_001884413	4.51175e-27	67	108.612	99	67
AA_11661	2152	hypothetical protein	Laccaria bicolor S238N-H82	XP_001875760	1.75009e-104	63	340.502	378	239
AA_11662	237	glycoside hydrolase family 18 protein	Schizophyllum commune H4-8	XP_003038495	6.02072e-23	69	97.8265	78	54
AA_11665	276	homoaconitate hydratase	Coprinopsis cinerea okayama7#130	XP_002911394	3.34958e-29	96	103.219	53	51
AA_11673	533	hypothetical protein CC1G_08163	Coprinopsis cinerea okayama7#130	XP_001837609	1.82114e-65	80	226.868	160	128
AA_11676	1086	hypothetical protein SERLADRAFT_452993	Serpula lacrymans var. lacrymans S7.9	EGO20315	1.53213e-84	65	278.1	356	233
AA_11678	955	hypothetical protein CC1G_02546	Coprinopsis cinerea okayama7#130	XP_001832284	7.20747e-25	72	110.538	110	80
AA_11679	208	glycerol kinase	Laccaria bicolor S238N-H82	XP_001874609	4.15e-28	84	113.235	69	58
AA_1168	1284	related to per1 involved in manganese homeostasis	Serpula lacrymans var. lacrymans S7.9	EGO21901	7.08192e-87	72	179.874	154	111
AA_11680	1071	hypothetical protein CC1G_07148	Coprinopsis cinerea okayama7#130	XP_001835724	3.3824e-90	73	282.337	275	202
AA_11681	685	taurine catabolism dioxygenase	Coprinopsis cinerea okayama7#130	XP_001829622	2.26702e-94	78	292.352	202	159
AA_11682	200	taurine catabolism dioxygenase	Laccaria bicolor S238N-H82	XP_001880498	9.6008e-21	74	91.6633	66	49
AA_11683	515	thaumatin-like protein	Serpula lacrymans var. lacrymans S7.3	EGN91839	5.24267e-54	88	177.178	100	88
AA_11684	759	predicted protein	Laccaria bicolor S238N-H82	XP_001876975	1.13087e-46	68	127.487	118	81
AA_11685	388	hypothetical protein	Postia placenta Mad-698-R	XP_002474322	1.2653e-13	55	72.7886	120	66
AA_11686	247	gh115 alpha-glucuronidase	Schizophyllum commune	ADV52250	2.03009e-37	88	142.124	79	70
AA_1169	368	ste ste20 ysk protein kinase	Laccaria bicolor S238N-H82	XP_001877314	1.84431e-50	96	157.918	84	81
AA_11691	421	predicted protein	Laccaria bicolor S238N-H82	XP_001882721	1.47933e-31	67	124.02	119	80
AA_11693	637	predicted protein	Laccaria bicolor S238N-H82	XP_001881178	5.49641e-38	87	114.775	71	62
AA_11698	410	efflux protein	Coprinopsis cinerea okayama7#130	XP_001836758	1.5829e-52	91	171.785	97	89
AA_117	659	probable extracellular elastinolytic metalloproteinase precursor	Coprinopsis cinerea okayama7#130	XP_001835337	4.62625e-121	85	362.844	218	187
AA_1170	744	hypothetical protein	Coprinopsis cinerea okayama7#130	XP_001840902	8.69112e-62	81	211.075	149	122
AA_11708	257	hypothetical protein SERLADRAFT_475045	Serpula lacrymans var. lacrymans S7.9	EGO21958	1.58459e-23	75	100.908	86	65
AA_11709	1033	predicted protein	Laccaria bicolor S238N-H82	XP_001881207	4.62648e-18	67	93.5893	94	63
AA_1171	1270	glycoside hydrolase family 16 protein	Laccaria bicolor S238N-H82	XP_001876317	1.38445e-173	81	502.286	355	290
AA_11710	355	cytochrome p450	Coprinopsis cinerea okayama7#130	XP_001838945	4.98516e-31	85	118.242	84	72
AA_11711	1017	proteasome 26s subunit	Schizophyllum commune H4-8	XP_003028298	5.03275e-20	78	97.4413	75	59
AA_11712	261	chitin synthase	Puccinia graminis f. sp. tritici CRL 75-36-700-3	EFP76086	2.50468e-40	93	150.599	86	80
AA_11714	218	vacuolar membrane protein	Laccaria bicolor S238N-H82	XP_001874719	1.11585e-21	74	97.0561	75	56
AA_11716	874	predicted protein	Laccaria bicolor S238N-H82	XP_001885934	9.02718e-89	75	283.878	226	171
AA_1172	1585	import inner membrane translocase subunit tim44	Coprinopsis cinerea okayama7#130	XP_001831314	3.37179e-179	94	402.905	228	215
AA_11721	374	1-phosphatidylinositol- -bisphosphate phosphodiesterase 1	Serpula lacrymans var. lacrymans S7.3	EGN93503	3.30046e-22	100	77.7962	38	38
AA_11723	265	secreted arabinase	Coprinopsis cinerea okayama7#130	XP_001831430	1.4913e-26	95	87.0409	42	40
AA_11725	980	hypothetical protein LACBIDRAFT_305228	Laccaria bicolor S238N-H82	XP_001875097	4.83935e-26	56	100.908	270	152
AA_11726	511	hypothetical protein SCHCODRAFT_255071	Schizophyllum commune H4-8	XP_003036678	8.92905e-23	62	96.6709	91	57
AA_1173	446	glycoside hydrolase family 35 protein	Serpula lacrymans var. lacrymans S7.3	EGN96972	1.20924e-52	68	144.436	126	86
AA_11734	290	predicted protein	Laccaria bicolor S238N-H82	XP_001890249	5.51337e-42	80	153.295	99	80
AA_11735	380	predicted protein	Laccaria bicolor S238N-H82	XP_001885132	5.85717e-23	82	102.064	85	70
AA_11736	380	predicted protein	Laccaria bicolor S238N-H82	XP_001874078	7.59519e-28	81	109.768	79	64
AA_1174	1096	citrate synthase	Coprinopsis cinerea okayama7#130	XP_001833371	9.66631e-152	91	442.58	278	254
AA_11742	442	predicted protein	Laccaria bicolor S238N-H82	XP_001881883	6.72538e-42	79	153.68	102	81
AA_11745	980	hypothetical protein SERLA73DRAFT_165830	Serpula lacrymans var. lacrymans S7.3	EGO02901	4.52586e-34	63	135.961	158	101
AA_11746	470	alpha-aminoadipic semialdehyde synthase	Coprinopsis cinerea okayama7#130	XP_002910086	4.49097e-34	72	136.346	121	88
AA_1175	2145	triosephosphate isomerase	Laccaria bicolor S238N-H82	XP_001879323	1.03085e-36	55	151.754	213	119
AA_11751	227	predicted protein	Laccaria bicolor S238N-H82	XP_001881178	5.04368e-15	92	62.7734	39	36
AA_11757	308	predicted protein	Laccaria bicolor S238N-H82	XP_001873319	2.42517e-20	68	89.3521	80	55
AA_11758	305	dna polymerase theta eta	Coprinopsis cinerea okayama7#130	XP_001838868	5.37781e-55	97	194.126	101	98
AA_11761	1026	aldo keto reductase	Coprinopsis cinerea okayama7#130	XP_001834008	2.54523e-95	70	297.745	280	196
AA_11772	229	sugar transporter	Coprinopsis cinerea okayama7#130	XP_001840167	2.0826e-13	78	72.7886	50	39
AA_11773	856	hypothetical protein CC1G_14315	Coprinopsis cinerea okayama7#130	XP_002911320	2.22553e-32	72	133.265	133	96
AA_11774	221	glycoside hydrolase family 16 protein	Coprinopsis cinerea okayama7#130	XP_001840143	8.39259e-33	84	124.405	73	62
AA_1178	1486	exocyst complex exo70 subunit	Laccaria bicolor S238N-H82	XP_001888006	1.66649e-168	80	451.055	363	294
AA_11780	306	cytochrome b5	Serpula lacrymans var. lacrymans S7.3	EGO00471	5.53943e-18	87	82.0333	48	42
AA_11785	424	gpi ethanolamine phosphate transferase 1	Laccaria bicolor S238N-H82	XP_001876420	2.45729e-40	77	152.91	145	113
AA_11787	1804	predicted protein	Laccaria bicolor S238N-H82	XP_001874550	1.12669e-69	60	242.662	405	245
AA_11788	573	hpp family protein	Serpula lacrymans var. lacrymans S7.3	EGN93074	1.12304e-46	72	163.31	133	96
AA_11789	214	hypothetical protein SERLA73DRAFT_165377	Serpula lacrymans var. lacrymans S7.3	EGO03783	7.96973e-11	80	54.299	40	32
AA_11792	335	predicted protein	Laccaria bicolor S238N-H82	XP_001873667	6.03639e-16	75	66.2402	56	42
AA_11793	760	glycoside hydrolase family 53 protein	Coprinopsis cinerea okayama7#130	XP_001832493	1.1444e-77	82	245.743	164	135
AA_11794	719	hypothetical protein SCHCODRAFT_105588	Schizophyllum commune H4-8	XP_003035136	3.818e-17	65	85.8853	124	81
AA_11799	231	hypothetical protein SCHCODRAFT_231888	Schizophyllum commune H4-8	XP_003038971	1.74377e-12	58	67.781	81	47
AA_118	1640	predicted protein	Laccaria bicolor S238N-H82	XP_001880044	3.90298e-34	48	145.976	300	145
AA_1180	723	pre-mrna splicing factor	Laccaria bicolor S238N-H82	XP_001888119	5.7981e-83	90	277.33	240	218
AA_11802	810	hypothetical protein CC1G_00143	Coprinopsis cinerea okayama7#130	XP_001837007	4.75685e-98	90	298.13	179	162
AA_11803	1200	mfs transporter	Coprinopsis cinerea okayama7#130	XP_001832381	1.26174e-39	68	94.7449	86	59
AA_11805	260	predicted protein	Laccaria bicolor S238N-H82	XP_001886042	8.96225e-17	75	80.4925	88	66
AA_1181	2277	glycosyltransferase family 20 protein	Laccaria bicolor S238N-H82	XP_001879660	0	81	842.417	636	519
AA_11810	526	predicted protein	Laccaria bicolor S238N-H82	XP_001877255	3.7015e-26	75	88.1965	65	49
AA_11814	586	hypothetical protein SCHCODRAFT_233994	Schizophyllum commune H4-8	XP_003032551	6.01818e-25	55	108.227	146	81
AA_11816	206	coatomer zeta subunit (zeta-coat protein)	Laccaria bicolor S238N-H82	XP_001889813	6.97654e-21	97	89.7373	47	46
AA_11817	844	smp-30 gluconolaconase lre-like region-containing protein	Laccaria bicolor S238N-H82	XP_001873832	1.73972e-79	82	218.009	141	116
AA_1182	2237	sterol o-acyltransferase	Laccaria bicolor S238N-H82	XP_001875134	7.6788e-93	66	236.498	234	155
AA_11823	228	predicted protein	Laccaria bicolor S238N-H82	XP_001885325	1.43621e-17	84	84.7297	52	44
AA_11827	873	metalloprotease	Laccaria bicolor S238N-H82	XP_001875308	5.27234e-75	71	239.58	183	130
AA_11828	899	hypothetical protein CCM_09291	Cordyceps militaris CM01	EGX88155	3.50633e-27	63	119.783	152	97
AA_11829	278	wd40 repeat-containing protein	Laccaria bicolor S238N-H82	XP_001878543	2.67744e-53	93	179.104	91	85
AA_11832	231	predicted protein	Laccaria bicolor S238N-H82	XP_001873675	1.29082e-20	97	68.9366	34	33
AA_11837	758	sulfate anion transporter	Laccaria bicolor S238N-H82	XP_001887122	5.92978e-140	93	419.468	252	236
AA_11838	765	pentatricopeptide repeat-containing protein	Laccaria bicolor S238N-H82	XP_001876671	5.29427e-42	57	160.229	222	128
AA_1184	1065	polyketide synthase	Serpula lacrymans var. lacrymans S7.9	EGO19148	1.12108e-53	54	175.637	261	142
AA_11842	1225	exocyst protein	Coprinopsis cinerea okayama7#130	XP_001829073	1.2721e-155	80	478.404	366	296
AA_11849	497	hypothetical protein SERLA73DRAFT_77554	Serpula lacrymans var. lacrymans S7.3	EGN94822	8.98023e-29	59	118.627	152	91
AA_1185	2219	predicted protein	Laccaria bicolor S238N-H82	XP_001880949	2.43144e-18	52	98.9821	294	154
AA_11850	672	hypothetical protein CC1G_05886	Coprinopsis cinerea okayama7#130	XP_001831787	1.18752e-47	65	177.563	204	133
AA_11852	1636	predicted protein	Laccaria bicolor S238N-H82	XP_001875038	5.67913e-23	53	102.064	186	100
AA_1186	552	white-brown-complex abc transporter family	Laccaria bicolor S238N-H82	XP_001878532	1.57355e-45	69	167.548	192	134
AA_11862	715	glycoside hydrolase family 18 protein	Coprinellus congregatus	CAQ51152	8.01129e-53	63	126.331	109	69
AA_11865	239	3-hydroxyacyl- dehydrogenase	Coprinopsis cinerea okayama7#130	XP_001841029	5.98808e-14	85	72.0182	57	49
AA_11867	352	membrane protein	Laccaria bicolor S238N-H82	XP_001873634	7.06546e-26	75	103.605	78	59
AA_11869	395	hypothetical protein CC1G_10111	Coprinopsis cinerea okayama7#130	XP_001829581	7.62038e-42	70	153.295	131	93
AA_1187	796	aminoadipate reductase	Serpula lacrymans var. lacrymans S7.3	EGN94460	5.29719e-51	63	120.168	126	80
AA_11870	528	abc protein	Coprinopsis cinerea okayama7#130	XP_002911433	8.78315e-51	82	185.267	132	109
AA_1188	2600	sulfate permease	Laccaria bicolor S238N-H82	XP_001878572	0	78	696.812	515	405
AA_11881	580	hypothetical protein	Laccaria bicolor S238N-H82	XP_001881971	2.38321e-25	72	84.3445	70	51
AA_11885	2363	heat shock protein hsp90	Laccaria bicolor S238N-H82	XP_001877115	3.19848e-156	87	461.07	316	276
AA_11887	776	predicted protein	Laccaria bicolor S238N-H82	XP_001876083	3.95432e-11	55	51.6026	76	42
AA_11889	220	hypothetical protein SERLA73DRAFT_184283	Serpula lacrymans var. lacrymans S7.3	EGN97540	3.09113e-11	83	65.0846	42	35
AA_1189	692	hypothetical protein	Laccaria bicolor S238N-H82	XP_001880506	3.7612e-44	75	140.198	129	97
AA_11893	579	predicted protein	Laccaria bicolor S238N-H82	XP_001883464	1.50929e-15	59	83.1889	108	64
AA_11896	227	hypothetical protein CC1G_07336	Coprinopsis cinerea okayama7#130	XP_001835194	2.84424e-11	68	66.6254	66	45
AA_119	652	predicted protein	Laccaria bicolor S238N-H82	XP_001878735	9.75356e-19	60	91.2781	109	66
AA_1190	721	hypothetical protein MPER_07619	Moniliophthora perniciosa FA553	XP_002392758	1.02112e-24	73	103.219	108	79
AA_11900	295	hypothetical protein SERLA73DRAFT_88957	Serpula lacrymans var. lacrymans S7.3	EGO00098	9.98849e-33	71	120.939	97	69
AA_11901	620	hypothetical protein	Laccaria bicolor S238N-H82	XP_001889635	2.18672e-16	48	85.5001	171	83
AA_11903	207	hypothetical protein SCHCODRAFT_45907	Schizophyllum commune H4-8	XP_003036585	1.68301e-16	90	70.4774	43	39
AA_11904	952	hypothetical protein SERLA73DRAFT_95016	Serpula lacrymans var. lacrymans S7.3	EGN95523	5.69129e-41	55	132.109	164	91
AA_11906	1177	predicted protein	Laccaria bicolor S238N-H82	XP_001873196	4.39922e-45	85	159.073	130	111
AA_11908	244	cytochrome component of the mitochondrial respiratory chain	Laccaria bicolor S238N-H82	XP_001883760	4.82186e-17	75	81.2629	73	55
AA_11909	362	predicted protein	Laccaria bicolor S238N-H82	XP_001877384	2.60122e-29	81	117.087	85	69
AA_1191	646	related to mtr10-involved in nuclear protein import	Laccaria bicolor S238N-H82	XP_001879824	3.57052e-58	85	167.933	129	110
AA_11911	356	predicted protein	Laccaria bicolor S238N-H82	XP_001882689	6.98006e-17	70	79.337	68	48
AA_11915	448	predicted protein	Laccaria bicolor S238N-H82	XP_001874409	3.6216e-13	74	71.2478	55	41
AA_11916	223	high affinity methionine permease	Coprinopsis cinerea okayama7#130	XP_001836491	4.40793e-18	82	85.8853	73	60
AA_11918	618	predicted protein	Laccaria bicolor S238N-H82	XP_001874942	1.18255e-98	92	302.753	167	155
AA_11923	597	atp-dependent dna helicase mer3	Laccaria bicolor S238N-H82	XP_001874917	4.70484e-28	58	120.553	184	108
AA_11929	687	hypothetical protein CC1G_04779	Coprinopsis cinerea okayama7#130	XP_001838335	6.10486e-31	62	129.413	170	106
AA_1193	1266	hypothetical protein CC1G_11181	Coprinopsis cinerea okayama7#130	XP_001838738	2.38199e-74	73	250.751	292	215
AA_11930	549	amino acid transporter	Laccaria bicolor S238N-H82	XP_001873273	6.02765e-55	80	150.214	104	84
AA_11931	413	glucose-repressible alcohol dehydrogenase transcriptional effector	Schizophyllum commune H4-8	XP_003029309	1.94687e-14	76	78.1814	88	67
AA_11936	439	hypothetical protein CC1G_15391	Coprinopsis cinerea okayama7#130	XP_002910113	6.18245e-45	74	130.183	98	73
AA_11937	285	related to agmatinase	Moniliophthora perniciosa FA553	XP_002389458	2.58298e-24	98	100.523	53	52
AA_11939	1133	predicted protein	Laccaria bicolor S238N-H82	XP_001889061	2.2527e-46	69	114.39	123	86
AA_11940	374	macrophage erythroblast attacher isoform 1	Laccaria bicolor S238N-H82	XP_001881100	1.27987e-35	85	135.576	90	77
AA_11941	565	hypothetical protein SERLA73DRAFT_55712	Serpula lacrymans var. lacrymans S7.3	EGN98010	1.43404e-12	79	52.7582	34	27
AA_11946	569	predicted protein	Laccaria bicolor S238N-H82	XP_001875179	1.78836e-68	82	225.328	167	138
AA_11948	204	predicted protein	Laccaria bicolor S238N-H82	XP_001885706	3.83533e-13	91	70.4774	34	31
AA_11949	390	hypothetical protein CC1G_10057	Coprinopsis cinerea okayama7#130	XP_001836563	1.13037e-18	80	60.8474	45	36
AA_1195	3286	predicted protein	Laccaria bicolor S238N-H82	XP_001877219	0	84	499.204	337	284
AA_11953	532	sugar transporter	Laccaria bicolor S238N-H82	XP_001879389	4.71314e-76	78	249.21	177	139
AA_11957	1886	hypothetical protein CC1G_14202	Coprinopsis cinerea okayama7#130	XP_002911669	4.39243e-59	84	165.236	113	96
AA_1196	2525	vacuolar protein sorting-associated protein vps17	Laccaria bicolor S238N-H82	XP_001876617	0	79	470.7	368	294
AA_11961	1046	delta 8-sphingoloid desaturase protein	Laccaria bicolor S238N-H82	XP_001873776	1.4023e-99	85	142.51	84	72
AA_11962	1300	deoxyhypusine synthase	Serpula lacrymans var. lacrymans S7.3	EGN93073	1.62169e-176	96	509.22	271	261
AA_11966	547	extracellular serine-rich protein	Laccaria bicolor S238N-H82	XP_001878225	4.84609e-47	80	163.696	117	94
AA_11967	918	hypothetical protein CC1G_11812	Coprinopsis cinerea okayama7#130	XP_001830975	1.3725e-11	52	62.003	92	48
AA_11969	2440	predicted protein	Laccaria bicolor S238N-H82	XP_001874603	0	78	634.024	531	418
AA_1197	1256	hypothetical protein SCHCODRAFT_53572	Schizophyllum commune H4-8	XP_003034073	4.90486e-35	51	138.272	287	147
AA_11971	757	hypothetical protein E5Q_06758	Mixia osmundae IAM 14324	GAB00056	2.59928e-57	68	201.83	203	140
AA_11972	494	ribonuclease p mrp protein subunit	Postia placenta Mad-698-R	XP_002476880	6.77782e-19	67	69.3218	79	53
AA_11973	880	serine threonine protein kinase	Laccaria bicolor S238N-H82	XP_001879690	6.86357e-79	76	257.299	185	141
AA_11974	805	predicted protein	Laccaria bicolor S238N-H82	XP_001886893	3.53518e-103	86	339.347	216	186
AA_11975	207	hypothetical protein SERLADRAFT_478659	Serpula lacrymans var. lacrymans S7.9	EGO20036	1.67102e-16	72	78.1814	68	49
AA_1198	1052	glycoside hydrolase family 47 protein	Laccaria bicolor S238N-H82	XP_001881296	1.34062e-95	80	185.267	130	105
AA_11988	850	hypothetical protein SCHCODRAFT_81845	Schizophyllum commune H4-8	XP_003034673	1.88509e-21	57	86.6557	112	64
AA_1199	1446	monosaccharide transporter	Schizophyllum commune H4-8	XP_003030823	6.06908e-111	77	234.187	172	134
AA_11991	276	chitin synthase	Coprinopsis cinerea okayama7#130	XP_001837136	4.13515e-14	60	75.8702	97	59
AA_11994	791	predicted protein	Laccaria bicolor S238N-H82	XP_001874814	4.30748e-38	64	121.324	128	82
AA_11999	352	probable chaperonin	Moniliophthora perniciosa FA553	XP_002389237	2.1065e-34	98	132.109	71	70
AA_12	888	hypothetical protein	Laccaria bicolor S238N-H82	XP_001887412	9.10124e-46	55	169.859	254	140
AA_120	3062	tpr mlp1 mlp2-like protein	Serpula lacrymans var. lacrymans S7.3	EGN98500	0	73	652.129	747	547
AA_12009	1042	f1f0 atp synthase assembly protein atp10	Laccaria bicolor S238N-H82	XP_001881072	6.21153e-105	89	321.242	197	176
AA_1201	661	gata-4 5 6 transcription factor	Laccaria bicolor S238N-H82	XP_001880936	1.19788e-48	82	148.288	96	79
AA_12011	445	hypothetical protein CC1G_05921	Coprinopsis cinerea okayama7#130	XP_001831822	4.59516e-42	70	155.221	148	105
AA_12012	457	mitochondrial chaperone bcs1	Laccaria bicolor S238N-H82	XP_001879913	2.67436e-19	85	65.0846	42	36
AA_1202	508	photoreceptor a	Schizophyllum commune H4-8	XP_003028974	1.81901e-25	66	109.383	100	66
AA_12025	1484	probable rad50-dna repair protein	Coprinopsis cinerea okayama7#130	XP_001835922	5.70627e-66	55	240.736	466	257
AA_12026	1625	predicted protein	Laccaria bicolor S238N-H82	XP_001880712	9.48334e-32	64	57.7658	64	41
AA_12028	1448	hypothetical protein SERLA73DRAFT_187806	Serpula lacrymans var. lacrymans S7.3	EGN94749	1.25058e-33	58	138.272	269	158
AA_12029	210	other aur protein kinase	Laccaria bicolor S238N-H82	XP_001876149	3.15044e-41	97	145.206	70	68
AA_1203	836	domain-containing protein	Laccaria bicolor S238N-H82	XP_001874572	2.77647e-112	88	340.117	221	196
AA_12033	211	pre-mrna-splicing factor clf1	Coprinopsis cinerea okayama7#130	XP_001832587	8.07941e-27	84	110.923	70	59
AA_12035	218	ornithine carbamoyltransferase	Laccaria bicolor S238N-H82	XP_001883293	2.54521e-17	71	82.0333	73	52
AA_1204	639	glycoside hydrolase family 105 protein	Laccaria bicolor S238N-H82	XP_001888945	1.5336e-53	80	182.57	129	104
AA_12040	218	svp1-like protein 2	Coprinopsis cinerea okayama7#130	XP_001837075	4.73826e-16	81	62.003	38	31
AA_12045	305	hypothetical protein MPER_11223	Moniliophthora perniciosa FA553	XP_002389621	1.01225e-24	71	85.5001	66	47
AA_12046	262	ncs cytosine-purine permease	Laccaria bicolor S238N-H82	XP_001882461	2.45951e-11	80	67.0106	40	32
AA_12047	864	copper transporter	Laccaria bicolor S238N-H82	XP_001877591	1.70213e-26	56	117.857	144	82
AA_12051	1216	hypothetical protein	Serpula lacrymans var. lacrymans S7.3	EGO00473	1.89554e-74	59	249.595	400	237
AA_12052	231	hypothetical protein CC1G_09523	Coprinopsis cinerea okayama7#130	XP_001837972	5.20203e-16	74	79.7221	77	57
AA_12055	531	compass complex protein	Laccaria bicolor S238N-H82	XP_001878251	5.85062e-27	91	85.1149	49	45
AA_12059	905	hypothetical protein CC1G_00741	Coprinopsis cinerea okayama7#130	XP_001829562	4.81909e-45	71	164.081	200	142
AA_1206	1242	related to pbp1-pab1p interacting protein	Laccaria bicolor S238N-H82	XP_001880951	3.77186e-114	71	360.147	357	257
AA_12063	696	valencene oxygenase	Pleurotus sapidus	CAQ87588	1.69822e-42	61	157.918	197	121
AA_12065	417	hydroxymethylglutaryl- reductase	Coprinopsis cinerea okayama7#130	XP_001840389	2.89783e-15	70	73.559	81	57
AA_12066	378	chromatin assembly complex 1 subunit b cac2	Serpula lacrymans var. lacrymans S7.3	EGO01144	3.06447e-23	75	100.908	86	65
AA_12067	1561	aminoimidazole ribonucleotide synthetase	Laccaria bicolor S238N-H82	XP_001873365	0	89	562.377	380	339
AA_12068	763	3-methyl-2-oxobutanoate hydroxymethyltransferase	Laccaria bicolor S238N-H82	XP_001874073	1.52705e-61	67	214.157	229	155
AA_12069	371	hypothetical protein SERLA73DRAFT_134704	Serpula lacrymans var. lacrymans S7.3	EGO01346	8.30007e-11	78	65.855	42	33
AA_1207	1029	proline-rich protein	Laccaria bicolor S238N-H82	XP_001875220	1.87375e-59	83	201.06	142	118
AA_12070	474	predicted protein	Laccaria bicolor S238N-H82	XP_001879559	4.69704e-14	97	76.6406	42	41
AA_12074	346	hypothetical protein CC1G_00688	Coprinopsis cinerea okayama7#130	XP_001829509	2.27494e-11	68	67.3958	66	45
AA_1208	894	predicted protein	Laccaria bicolor S238N-H82	XP_001877230	1.11021e-84	74	263.848	196	146
AA_12082	1029	proteophosphoglycan 5	Laccaria bicolor S238N-H82	XP_001873546	2.48971e-43	62	107.842	116	72
AA_12083	241	related to oxidoreductase	Serpula lacrymans var. lacrymans S7.3	EGN98488	5.19773e-19	68	63.1586	48	33
AA_12084	1604	acetoacetyl- synthetase	Coprinopsis cinerea okayama7#130	XP_001830089	3.6105e-144	64	397.127	455	293
AA_12086	233	hd domain-containing protein	Serpula lacrymans var. lacrymans S7.9	EGO20611	1.06818e-18	87	84.7297	54	47
AA_12087	443	other plk protein kinase	Laccaria bicolor S238N-H82	XP_001885715	2.06563e-41	67	155.992	150	101
AA_12088	430	hypothetical protein CC1G_08179	Coprinopsis cinerea okayama7#130	XP_001837625	1.1527e-13	81	73.1738	54	44
AA_1209	426	gamma-butyrobetaine dioxygenase	Coprinopsis cinerea okayama7#130	XP_002911012	2.006e-28	69	115.161	101	70
AA_12090	527	multidrug transporter	Coprinopsis cinerea okayama7#130	XP_001831729	1.51538e-39	65	149.443	137	90
AA_12093	232	predicted protein	Laccaria bicolor S238N-H82	XP_001889879	1.48244e-13	85	59.6918	40	34
AA_12097	514	trapp complex subunit trs31	Laccaria bicolor S238N-H82	XP_001873300	1.258e-25	52	107.457	174	91
AA_121	628	ubiquitin-protein ligase	Laccaria bicolor S238N-H82	XP_001882815	2.54439e-30	79	124.02	84	67
AA_12101	569	predicted protein	Laccaria bicolor S238N-H82	XP_001891280	3.97413e-71	88	226.098	134	118
AA_12102	399	predicted protein	Laccaria bicolor S238N-H82	XP_001876578	1.42437e-37	94	119.013	76	72
AA_12103	3574	predicted protein	Laccaria bicolor S238N-H82	XP_001885918	0	80	1124.38	868	695
AA_1211	2882	hypothetical protein	Laccaria bicolor S238N-H82	XP_001880603	0	66	710.679	907	599
AA_12111	307	hypothetical protein SCHCODRAFT_85589	Schizophyllum commune H4-8	XP_003030207	5.06656e-15	66	75.8702	75	50
AA_12116	650	hypothetical protein CC1G_13907	Coprinopsis cinerea okayama7#130	XP_002911867	1.29861e-11	58	68.5514	105	61
AA_12118	669	mitochondrial inner membrane protein	Coprinopsis cinerea okayama7#130	XP_001829210	1.4816e-84	83	275.404	187	157
AA_12120	322	rsc complex protein	Laccaria bicolor S238N-H82	XP_001873432	1.44592e-14	85	77.411	54	46
AA_12121	1511	alcohol dehydrogenase	Coprinopsis cinerea okayama7#130	XP_001830252	1.3778e-57	90	204.527	122	111
AA_12125	279	predicted protein	Laccaria bicolor S238N-H82	XP_001877871	7.04302e-27	70	109.768	94	66
AA_12127	298	cytochrome p450	Schizophyllum commune H4-8	XP_003027785	7.26122e-14	71	74.7146	60	43
AA_12129	310	hypothetical protein SERLA73DRAFT_109791	Serpula lacrymans var. lacrymans S7.3	EGN98352	3.97087e-19	80	61.2326	50	40
AA_1213	445	predicted protein	Laccaria bicolor S238N-H82	XP_001887587	3.19759e-14	64	52.7582	51	33
AA_12131	579	predicted protein	Laccaria bicolor S238N-H82	XP_001874024	2.50716e-70	82	231.106	175	144
AA_12133	458	hypothetical protein SERLA73DRAFT_178507	Serpula lacrymans var. lacrymans S7.3	EGO00642	8.11245e-12	75	68.1662	48	36
AA_12142	205	predicted protein	Postia placenta Mad-698-R	XP_002476848	3.39661e-25	82	105.916	68	56
AA_1215	1171	cytoplasmic protein	Laccaria bicolor S238N-H82	XP_001888386	2.69889e-113	79	343.199	275	219
AA_12153	265	predicted protein	Laccaria bicolor S238N-H82	XP_001885170	8.30825e-11	63	64.6994	83	53
AA_12154	825	thiamin biosynthesis protein	Coprinopsis cinerea okayama7#130	XP_001837535	6.39776e-59	69	144.821	130	90
AA_12159	279	predicted protein	Laccaria bicolor S238N-H82	XP_001886249	1.68122e-12	76	70.0922	51	39
AA_1216	1445	trna (guanine-n -)-methyltransferase	Laccaria bicolor S238N-H82	XP_001874030	1.52322e-177	82	494.967	328	270
AA_12165	3359	hypothetical protein SERLA73DRAFT_68986	Serpula lacrymans var. lacrymans S7.3	EGO05372	0	59	224.557	281	167
AA_12167	592	snf2 superfamily protein	Laccaria bicolor S238N-H82	XP_001882357	4.10727e-17	82	58.9214	41	34
AA_12168	438	predicted protein	Laccaria bicolor S238N-H82	XP_001881254	1.703e-14	64	78.5666	116	75
AA_12169	406	predicted protein	Laccaria bicolor S238N-H82	XP_001876647	1.00378e-31	63	128.642	147	94
AA_1217	556	atp-binding cassette transporter	Laccaria bicolor S238N-H82	XP_001881010	8.19005e-79	92	244.973	141	130
AA_12170	226	deoxyhypusine synthase	Serpula lacrymans var. lacrymans S7.3	EGN93073	8.57549e-21	77	91.6633	72	56
AA_12171	1171	hypothetical protein	Laccaria bicolor S238N-H82	XP_001876198	1.65804e-88	84	230.335	159	134
AA_12173	225	predicted protein	Laccaria bicolor S238N-H82	XP_001880194	2.59162e-20	72	92.4337	66	48
AA_12178	1329	predicted protein	Laccaria bicolor S238N-H82	XP_001876756	3.53223e-78	70	270.396	306	215
AA_12182	1420	histone deacetylase sin3 component	Laccaria bicolor S238N-H82	XP_001874054	0	78	551.977	421	329
AA_12184	2010	dna replication activator 1 subunit1 (replication factor c subunit 1)	Laccaria bicolor S238N-H82	XP_001884478	0	89	469.929	289	259
AA_12189	210	kinesin-like protein	Laccaria bicolor S238N-H82	XP_001873613	1.90596e-28	85	115.931	70	60
AA_12193	1706	nuclear protein	Laccaria bicolor S238N-H82	XP_001876703	0	76	566.614	438	335
AA_12194	587	hypothetical protein SERLA73DRAFT_107798	Serpula lacrymans var. lacrymans S7.3	EGN98702	9.43084e-56	81	115.161	74	60
AA_12199	251	fad dependent oxidoreductase	Aspergillus kawachii IFO 4308	GAA88034	3.94736e-23	88	68.5514	43	38
AA_12200	430	predicted protein	Laccaria bicolor S238N-H82	XP_001889977	1.102e-14	91	55.8398	34	31
AA_12202	446	predicted protein	Laccaria bicolor S238N-H82	XP_001889632	1.77034e-22	55	100.908	134	75
AA_12203	4559	cytoplasm protein	Schizophyllum commune H4-8	XP_003028329	0	90	496.123	320	291
AA_12207	452	predicted protein	Laccaria bicolor S238N-H82	XP_001877959	7.1535e-24	54	104.375	150	82
AA_12215	1905	hypothetical protein SERLADRAFT_453586	Serpula lacrymans var. lacrymans S7.9	EGO19629	3.94295e-155	61	478.019	634	389
AA_12217	1137	hypothetical protein	Laccaria bicolor S238N-H82	XP_001875634	3.22747e-16	51	56.6102	98	50
AA_12219	462	guf1 protein	Laccaria bicolor S238N-H82	XP_001875336	4.86327e-84	94	269.24	153	144
AA_1222	500	glycoside hydrolase family 16 protein	Laccaria bicolor S238N-H82	XP_001873806	1.14471e-58	81	194.126	125	102
AA_12223	549	hypothetical protein SCHCODRAFT_28178	Schizophyllum commune H4-8	XP_003034314	2.7071e-12	63	72.4034	66	42
AA_12224	240	carnitine acetyltransferase	Coprinopsis cinerea okayama7#130	XP_001836207	3.78071e-11	62	66.6254	64	40
AA_12227	2967	cysteine synthase	Coprinopsis cinerea okayama7#130	XP_001830713	0	73	559.681	532	390
AA_1223	992	phosphoric ester	Coprinopsis cinerea okayama7#130	XP_001833008	5.19201e-64	69	211.846	180	125
AA_12230	242	hypothetical protein	Laccaria bicolor S238N-H82	XP_001888412	2.50062e-22	77	97.8265	79	61
AA_12233	779	related to smc4-stable maintenance of chromosomes	Coprinopsis cinerea okayama7#130	XP_002912231	6.41698e-85	90	196.438	118	107
AA_12234	2310	plasma membrane protein	Coprinopsis cinerea okayama7#130	XP_001833674	0	77	939.102	711	550
AA_12235	238	hypothetical protein CC1G_03201	Coprinopsis cinerea okayama7#130	XP_001830664	8.77134e-19	90	71.633	41	37
AA_12236	454	hypothetical protein	Coprinopsis cinerea okayama7#130	XP_001829866	1.60149e-29	57	119.783	173	100
AA_12237	421	rho gtpase activating protein 22	Coprinopsis cinerea okayama7#130	XP_001829805	2.97836e-13	83	57.7658	37	31
AA_12238	1151	predicted protein	Laccaria bicolor S238N-H82	XP_001873543	8.7911e-16	55	87.4261	134	75
AA_12239	1174	related to sac1-recessive suppressor of secretory defect	Coprinopsis cinerea okayama7#130	XP_002911822	9.81809e-48	75	146.747	146	110
AA_1224	860	ribonuclease h	Coprinopsis cinerea okayama7#130	XP_001830854	9.3496e-98	78	306.99	238	187
AA_12241	800	fructosamine kinase pkl cak	Lentinula edodes	AEN14443	9.6449e-78	83	179.874	118	99
AA_12250	1119	cytochrome p450	Coprinopsis cinerea okayama7#130	XP_001837781	1.07581e-91	69	204.912	239	165
AA_12252	487	predicted protein	Laccaria bicolor S238N-H82	XP_001877959	9.15438e-14	51	69.3218	127	65
AA_12257	263	hypothetical protein CC1G_06902	Coprinopsis cinerea okayama7#130	XP_001830636	2.99894e-15	80	69.3218	46	37
AA_12259	2668	predicted protein	Laccaria bicolor S238N-H82	XP_001877321	1.958e-122	56	415.616	718	403
AA_1226	1134	atp-dependent rna helicase mak5	Laccaria bicolor S238N-H82	XP_001881240	2.31817e-140	95	419.468	244	232
AA_12260	1243	sodium transport atpase	Coprinopsis cinerea okayama7#130	XP_001837092	5.93358e-109	77	334.724	319	247
AA_12262	305	mrna capping enzyme	Serpula lacrymans var. lacrymans S7.3	EGN98481	2.55079e-19	87	88.1965	58	51
AA_12266	554	BSP2p	Coprinopsis cinerea okayama7#130	XP_001828275	3.64962e-24	78	85.8853	78	61
AA_12267	759	hypothetical protein CC1G_00529	Coprinopsis cinerea okayama7#130	XP_001829350	4.53892e-17	72	88.5817	83	60
AA_1227	2196	nucleolar complex-associated protein 3	Laccaria bicolor S238N-H82	XP_001875378	0	66	613.994	735	491
AA_12273	382	pol ii transcription elongation factor	Laccaria bicolor S238N-H82	XP_001889828	4.77021e-30	82	78.5666	46	38
AA_12274	1451	predicted protein	Laccaria bicolor S238N-H82	XP_001874154	2.55069e-32	51	91.2781	178	92
AA_12276	886	cation h+ exchanger	Coprinopsis cinerea okayama7#130	XP_001839134	9.79316e-36	66	87.0409	84	56
AA_12278	656	hypothetical protein CC1G_01787	Coprinopsis cinerea okayama7#130	XP_001829107	8.76302e-21	57	97.8265	231	132
AA_1228	1221	membrane transporter	Serpula lacrymans var. lacrymans S7.3	EGN94818	2.51588e-152	89	445.277	306	274
AA_12283	1039	cyns_lacbs ame: full=cyanate hydratase short=cyanase ame: full=cyanate hydrolase ame: full=cyanate lyase	Laccaria bicolor S238N-H82	XP_001885245	2.36456e-80	92	253.062	143	132
AA_12284	227	predicted protein	Laccaria bicolor S238N-H82	XP_001884944	8.55539e-19	75	87.8113	68	51
AA_12287	522	dihydrofolate reductase	Coprinopsis cinerea	BAC75955	2.00354e-30	54	119.398	173	94
AA_12290	1508	dihydroorotate dehydrogenase	Laccaria bicolor S238N-H82	XP_001875222	0	82	547.74	391	323
AA_12293	443	hypothetical protein MPER_07268	Moniliophthora perniciosa FA553	XP_002393072	6.55255e-11	70	59.6918	48	34
AA_123	1042	predicted protein	Postia placenta Mad-698-R	XP_002469959	1.2294e-19	44	96.6709	247	109
AA_1230	1222	glutathione transferase omega-1	Laccaria bicolor S238N-H82	XP_001880173	1.6928e-91	78	307.375	306	239
AA_12300	1005	hypothetical protein SCHCODRAFT_104164	Schizophyllum commune H4-8	XP_003037396	5.86995e-16	56	76.6406	151	85
AA_12301	2315	other scy1 protein kinase	Serpula lacrymans var. lacrymans S7.9	EGO25139	0	87	422.165	313	274
AA_12305	603	duf914 domain membrane protein	Laccaria bicolor S238N-H82	XP_001875235	8.87396e-69	93	163.31	81	76
AA_12307	328	acyl- dehydrogenase	Aspergillus fumigatus Af293	XP_748859	1.87575e-26	94	109.383	73	69
AA_1231	706	aryl-alcohol oxidase	Schizophyllum commune H4-8	XP_003027068	7.25494e-58	61	199.904	235	144
AA_12310	218	hypothetical protein CC1G_14680	Coprinopsis cinerea okayama7#130	XP_002911251	9.36878e-11	70	65.4698	71	50
AA_12311	469	cleavage factor protein	Laccaria bicolor S238N-H82	XP_001882269	1.20161e-26	89	72.4034	48	43
AA_12317	360	hypothetical protein CC1G_07304	Coprinopsis cinerea okayama7#130	XP_001835162	7.26645e-15	74	76.2554	54	40
AA_1232	3868	predicted protein	Laccaria bicolor S238N-H82	XP_001874271	8.26276e-174	65	565.844	706	464
AA_12320	432	predicted protein	Laccaria bicolor S238N-H82	XP_001885635	2.18951e-17	71	60.4622	52	37
AA_12323	362	pheromone transporter	Coprinopsis cinerea okayama7#130	XP_001840573	2.52579e-14	61	77.411	94	58
AA_12327	1040	pleiotropic drug resistance abc transporter	Laccaria bicolor S238N-H82	XP_001873491	4.83373e-138	96	431.795	255	246
AA_12329	208	glycoside hydrolase family 35 protein	Laccaria bicolor S238N-H82	XP_001887030	6.6413e-34	86	131.724	69	60
AA_1233	373	rad54b protein	Coprinopsis cinerea okayama7#130	XP_002911684	1.45631e-26	85	93.2041	63	54
AA_12332	222	predicted protein	Laccaria bicolor S238N-H82	XP_001876433	3.41187e-13	72	72.7886	73	53
AA_12337	398	hypothetical protein	Laccaria bicolor S238N-H82	XP_001882056	7.27726e-31	76	121.324	90	69
AA_12339	514	hypothetical protein MPER_08304	Moniliophthora perniciosa FA553	XP_002392159	1.21e-13	68	55.0694	54	37
AA_1234	1125	predicted protein	Laccaria bicolor S238N-H82	XP_001873863	1.26916e-110	81	331.643	280	227
AA_12340	241	predicted protein	Laccaria bicolor S238N-H82	XP_001874165	7.33651e-23	74	97.8265	74	55
AA_12343	828	arginine methyl transferase	Laccaria bicolor S238N-H82	XP_001889833	3.63655e-112	78	339.347	270	212
AA_1235	803	hypothetical protein SERLA73DRAFT_175900	Serpula lacrymans var. lacrymans S7.3	EGO04124	2.14233e-37	62	138.658	192	120
AA_12352	299	hypothetical protein CC1G_08657	Coprinopsis cinerea okayama7#130	XP_001828511	1.43685e-23	76	103.99	98	75
AA_12355	232	hypothetical protein CC1G_09289	Coprinopsis cinerea okayama7#130	XP_001831024	8.32449e-11	72	52.7582	43	31
AA_12359	1099	predicted protein	Laccaria bicolor S238N-H82	XP_001880216	5.89797e-66	69	234.958	257	178
AA_1236	516	glycoside hydrolase family 18 protein	Laccaria bicolor S238N-H82	XP_001886180	3.16618e-29	62	118.242	136	85
AA_12360	375	hypothetical protein MPER_10539	Moniliophthora perniciosa FA553	XP_002390218	1.01073e-13	58	73.9442	81	47
AA_12363	225	hypothetical protein SCHCODRAFT_108320	Schizophyllum commune H4-8	XP_003032875	5.44247e-14	91	61.6178	34	31
AA_12365	631	haloacid dehalogenase-like hydrolase domain-containing protein 2	Laccaria bicolor S238N-H82	XP_001887829	3.14146e-16	58	79.7221	126	74
AA_12366	691	predicted protein	Laccaria bicolor S238N-H82	XP_001878551	3.63224e-25	75	75.485	60	45
AA_12368	1226	alpha-ketoglutarate dependent xanthine dioxygenase	Laccaria bicolor S238N-H82	XP_001874178	7.21135e-96	71	303.523	267	192
AA_1237	2449	metal-dependent phosphohydrolase	Serpula lacrymans var. lacrymans S7.3	EGO04228	1.12997e-119	60	330.487	411	249
AA_12372	471	copper radical oxidase	Laccaria bicolor S238N-H82	XP_001877844	3.88284e-54	83	178.718	118	99
AA_12373	381	carotenoid ester lipase precursor	Laccaria bicolor S238N-H82	XP_001877995	8.23484e-20	58	68.1662	78	46
AA_12376	450	ubiquinone biosynthesis protein coq4	Laccaria bicolor S238N-H82	XP_001879202	7.42408e-43	91	120.939	62	57
AA_12377	438	gtp-binding protein	Laccaria bicolor S238N-H82	XP_001886998	9.06939e-50	84	177.948	146	123
AA_12382	230	secreted arabinase	Coprinopsis cinerea okayama7#130	XP_001831430	1.04671e-21	81	93.9745	76	62
AA_12383	1137	predicted protein	Laccaria bicolor S238N-H82	XP_001875209	7.36457e-154	94	421.009	258	244
AA_12384	491	hypothetical protein CC1G_10894	Coprinopsis cinerea okayama7#130	XP_001839031	6.63579e-11	76	67.781	65	50
AA_12386	978	glycoside hydrolase family 47 protein	Serpula lacrymans var. lacrymans S7.3	EGN96700	1.7779e-64	72	221.09	197	142
AA_1239	2032	predicted protein	Laccaria bicolor S238N-H82	XP_001879933	1.46033e-62	53	219.164	344	185
AA_12392	1343	predicted protein	Laccaria bicolor S238N-H82	XP_001874821	2.52958e-51	48	132.494	296	143
AA_12393	233	predicted protein	Laccaria bicolor S238N-H82	XP_001874165	6.80283e-23	74	97.8265	74	55
AA_12394	588	taurine catabolism dioxygenase	Coprinopsis cinerea okayama7#130	XP_001829622	3.06485e-62	90	204.912	144	131
AA_12397	210	carbohydrate deacetylase	Coprinopsis cinerea okayama7#130	XP_001831922	3.48698e-14	87	72.7886	41	36
AA_124	856	hypothetical protein	Coprinopsis cinerea okayama7#130	XP_001839400	3.08305e-94	92	259.996	144	133
AA_1240	936	predicted protein	Laccaria bicolor S238N-H82	XP_001882084	5.4689e-33	66	133.65	197	131
AA_12401	1635	pre-mrna-splicing atp-dependent rna helicase prp28	Coprinopsis cinerea okayama7#130	XP_001833356	0	79	591.267	504	400
AA_12406	278	fad binding domain-containing protein	Coprinopsis cinerea okayama7#130	XP_001835521	1.96876e-13	84	63.929	38	32
AA_12408	233	vacuolar sorting-associated protein vps27	Moniliophthora perniciosa FA553	XP_002391873	4.33852e-20	73	88.1965	78	57
AA_12409	537	predicted protein	Laccaria bicolor S238N-H82	XP_001888523	1.18957e-24	67	78.1814	68	46
AA_1241	3696	chromodomain-helicase dna-binding protein	Laccaria bicolor S238N-H82	XP_001877421	0	90	1890.93	1131	1029
AA_12413	638	protein tyrosine phosphatase	Coprinopsis cinerea okayama7#130	XP_001830536	1.65879e-68	74	221.861	174	129
AA_12414	1070	acetate-- ligase	Laccaria bicolor S238N-H82	XP_001886531	0	93	634.024	335	314
AA_12415	251	multidrug resistance-associated abc transporter	Serpula lacrymans var. lacrymans S7.3	EGN91771	1.10215e-12	66	71.633	62	41
AA_12418	236	hypothetical protein MPER_15614	Moniliophthora perniciosa FA553	XP_002386225	6.45653e-28	84	106.686	71	60
AA_12419	239	hypothetical protein MPER_15614	Moniliophthora perniciosa FA553	XP_002386225	2.13261e-29	84	110.538	71	60
AA_12420	515	hypothetical protein	Laccaria bicolor S238N-H82	XP_001883688	9.21676e-44	75	156.377	134	101
AA_12424	430	predicted protein	Laccaria bicolor S238N-H82	XP_001885143	5.81876e-29	76	85.8853	69	53
AA_12430	637	predicted protein	Laccaria bicolor S238N-H82	XP_001884624	2.00455e-47	66	166.392	169	112
AA_12431	1531	sterol o-acyltransferase	Laccaria bicolor S238N-H82	XP_001874547	2.43222e-103	78	332.413	275	215
AA_12432	426	af369634_1 pri3a	Agrocybe aegerita	AAM00374	1.27247e-27	78	107.842	69	54
AA_12433	495	nad-dependent formate dehydrogenase	Ceriporiopsis subvermispora	BAF98207	3.72109e-52	95	130.183	68	65
AA_12434	313	hypothetical protein CC1G_04758	Coprinopsis cinerea okayama7#130	XP_001838314	2.46034e-40	77	151.369	118	92
AA_12435	592	predicted protein	Laccaria bicolor S238N-H82	XP_001874743	9.71129e-26	70	113.62	119	84
AA_12436	216	multidrug resistance-associated abc transporter	Laccaria bicolor S238N-H82	XP_001879291	1.79989e-16	80	82.0333	56	45
AA_12438	898	cytochrome p450	Laccaria bicolor S238N-H82	XP_001882727	2.18782e-67	81	140.969	95	77
AA_1244	1681	hypothetical iron reductase	Coprinopsis cinerea okayama7#130	XP_001837290	5.52111e-119	62	370.933	438	274
AA_1245	1897	glycosyltransferase family 2 protein	Laccaria bicolor S238N-H82	XP_001889277	0	88	989.564	597	529
AA_12451	357	cytochrome p450	Moniliophthora perniciosa FA553	XP_002392168	3.64814e-12	60	56.9954	68	41
AA_12452	456	hypothetical protein CC1G_05770	Coprinopsis cinerea okayama7#130	XP_001834633	1.96791e-11	51	68.5514	137	71
AA_12453	616	predicted protein	Laccaria bicolor S238N-H82	XP_001877156	3.15496e-23	76	75.0998	77	59
AA_12454	522	mfs dha1 transporter	Laccaria bicolor S238N-H82	XP_001887625	5.13722e-55	86	122.094	75	65
AA_12456	286	phosphoglycerate mutase	Laccaria bicolor S238N-H82	XP_001881304	8.0099e-28	76	110.923	95	73
AA_12458	359	hypothetical protein	Laccaria bicolor S238N-H82	XP_001888190	2.23702e-17	71	85.5001	76	54
AA_12459	612	oxysterol binding protein	Laccaria bicolor S238N-H82	XP_001879777	8.13392e-55	81	189.119	134	109
AA_1246	590	ferrichrome-type siderophore transporter	Coprinopsis cinerea okayama7#130	XP_001828137	1.04748e-76	87	248.44	183	161
AA_12465	728	erylysin b	Pleurotus eryngii	BAI45248	2.36414e-22	86	103.605	87	75
AA_12466	221	mitochondrial carrier protein rim2	Serpula lacrymans var. lacrymans S7.9	EGO22684	1.40803e-15	97	67.3958	34	33
AA_12467	529	carnitine acyl carnitine carrier	Coprinopsis cinerea okayama7#130	XP_001839897	5.73849e-15	51	67.781	91	47
AA_12471	425	PhoD-like protein	Pholiota nameko	BAL02928	4.65459e-32	87	85.1149	54	47
AA_12472	402	glycoside hydrolase family 1 protein	Schizophyllum commune H4-8	XP_003035012	3.53956e-36	85	76.6406	48	41
AA_12475	271	succinate dehydrogenase cytochrome b560 subunit	Laccaria bicolor S238N-H82	XP_001878561	3.03009e-18	85	83.5741	49	42
AA_12476	286	succinate dehydrogenase cytochrome b560 subunit	Laccaria bicolor S238N-H82	XP_001878561	3.59713e-18	85	83.5741	49	42
AA_12477	491	hypothetical protein SERLADRAFT_443133	Serpula lacrymans var. lacrymans S7.9	EGO19665	5.7897e-29	62	112.849	111	69
AA_12478	294	metalloprotease	Laccaria bicolor S238N-H82	XP_001882073	5.4602e-30	81	107.071	64	52
AA_12479	263	hypothetical protein	Moniliophthora perniciosa FA553	XP_002389285	4.34624e-26	81	107.071	82	67
AA_12480	395	u3 snornp protein utp20	Postia placenta Mad-698-R	XP_002471821	7.59239e-21	60	83.9593	95	57
AA_12483	236	carbamoyl-phosphate synthase	Schizophyllum commune H4-8	XP_003030885	3.4271e-25	100	73.1738	36	36
AA_12484	1099	b-(1-6) glucan synthase	Coprinopsis cinerea okayama7#130	XP_001836544	3.34632e-78	78	186.808	142	111
AA_12487	330	predicted protein	Laccaria bicolor S238N-H82	XP_001884464	1.91825e-16	64	80.4925	75	48
AA_1249	436	predicted protein	Laccaria bicolor S238N-H82	XP_001881138	9.4228e-13	71	48.9062	38	27
AA_12493	225	hypothetical protein CC1G_08648	Coprinopsis cinerea okayama7#130	XP_001828502	2.84856e-12	67	70.0922	73	49
AA_12495	722	subtilisin-like protease	Laccaria bicolor S238N-H82	XP_001877576	1.2379e-80	74	269.24	233	174
AA_12497	400	achain crystal structure of wildtype aal	Agrocybe aegerita	2ZGK_A	7.96709e-64	99	202.216	103	102
AA_12498	761	predicted protein	Laccaria bicolor S238N-H82	XP_001874288	1.79575e-16	45	87.8113	233	105
AA_125	748	predicted protein	Laccaria bicolor S238N-H82	XP_001879897	2.81737e-15	67	72.0182	76	51
AA_1250	544	predicted protein	Laccaria bicolor S238N-H82	XP_001879396	1.18148e-32	87	96.6709	55	48
AA_12502	304	hypothetical protein AOL_s00210g389	Arthrobotrys oligospora ATCC 24927	EGX43942	2.03564e-17	84	71.633	50	42
AA_12503	1005	hypothetical protein CC1G_06299	Coprinopsis cinerea okayama7#130	XP_001836214	1.81717e-82	76	233.802	191	147
AA_12506	1383	hypothetical protein SERLADRAFT_413403	Serpula lacrymans var. lacrymans S7.9	EGO28547	3.6219e-119	66	394.045	481	322
AA_12509	339	predicted protein	Laccaria bicolor S238N-H82	XP_001876801	3.01709e-45	88	161.77	94	83
AA_12510	215	predicted protein	Laccaria bicolor S238N-H82	XP_001876801	5.01377e-30	85	117.857	70	60
AA_12512	228	hypothetical protein CC1G_11824	Coprinopsis cinerea okayama7#130	XP_001830221	3.94465e-15	91	64.6994	34	31
AA_12514	649	hypothetical protein	Laccaria bicolor S238N-H82	XP_001885769	4.00236e-90	87	293.893	179	157
AA_12518	484	hypothetical protein CC1G_08868	Coprinopsis cinerea okayama7#130	XP_001839142	8.44149e-23	64	97.8265	111	72
AA_1252	715	predicted protein	Laccaria bicolor S238N-H82	XP_001883416	8.04988e-20	62	93.9745	113	71
AA_12523	580	phospholipid-translocating atpase	Serpula lacrymans var. lacrymans S7.3	EGN95746	1.83549e-40	83	87.8113	60	50
AA_12528	294	endoplasmic reticulum ca-transporting p-type atpase	Laccaria bicolor S238N-H82	XP_001889526	1.5026e-44	96	163.696	97	94
AA_1253	491	predicted protein	Laccaria bicolor S238N-H82	XP_001879502	4.36646e-40	77	142.895	105	81
AA_12533	584	guanine nucleotide-binding protein alpha-4 subunit	Coprinopsis cinerea okayama7#130	XP_001830402	4.464e-62	82	209.534	151	125
AA_12536	998	predicted protein	Laccaria bicolor S238N-H82	XP_001877310	1.15177e-74	61	133.265	175	107
AA_12538	2691	hypothetical protein	Laccaria bicolor S238N-H82	XP_001875105	1.42178e-75	77	258.07	218	169
AA_12543	1088	transcription activator snf2l1	Melampsora larici-populina 98AG31	EGG11702	2.93254e-44	55	145.591	219	122
AA_12546	1823	O-acetyltransferase	Coprinopsis cinerea okayama7#130	XP_001828646	5.28245e-152	65	394.045	415	273
AA_12547	666	uba domain-containing protein 7	Laccaria bicolor S238N-H82	XP_001874644	7.0156e-41	63	157.918	169	108
AA_12549	258	lactamase	Coprinopsis cinerea okayama7#130	XP_002911954	1.61844e-20	64	91.2781	85	55
AA_1255	575	hypothetical protein	Laccaria bicolor S238N-H82	XP_001883846	2.88797e-42	55	155.606	238	132
AA_12551	268	secreted protein	Piriformospora indica DSM 11827	CCA69289	7.53485e-18	62	83.1889	87	54
AA_12553	678	predicted protein	Postia placenta Mad-698-R	XP_002477024	1.86351e-11	61	51.2174	65	40
AA_12554	398	predicted protein	Laccaria bicolor S238N-H82	XP_001877255	1.58832e-13	67	72.7886	96	65
AA_12561	228	short-chain dehydrogenase reductase sdr	Laccaria bicolor S238N-H82	XP_001886826	6.6246e-26	77	104.76	70	54
AA_12562	418	ectomycorrhiza up-regulated nacht-containing protein	Coprinopsis cinerea okayama7#130	XP_001838349	8.38441e-15	69	78.1814	81	56
AA_12564	569	hypothetical iron reductase	Laccaria bicolor S238N-H82	XP_001879961	5.66922e-66	79	223.402	189	151
AA_12567	235	acetyl xylan esterase	Coprinopsis cinerea okayama7#130	XP_001836855	2.4614e-14	88	60.8474	34	30
AA_12568	1438	predicted protein	Laccaria bicolor S238N-H82	XP_001876133	1.72322e-134	84	217.238	139	117
AA_1257	1335	rrna (adenine- -)-dimethyltransferase	Coprinopsis cinerea okayama7#130	XP_001834135	0	92	535.798	319	296
AA_12571	2719	predicted protein	Laccaria bicolor S238N-H82	XP_001878317	0	75	856.284	750	566
AA_12572	1654	predicted protein	Laccaria bicolor S238N-H82	XP_001875491	0	76	460.685	389	296
AA_12575	828	alpha-aminoadipate reductase lys1p	Laccaria bicolor S238N-H82	XP_001879618	8.11276e-13	77	76.6406	80	62
AA_12576	556	other 1 protein kinase	Laccaria bicolor S238N-H82	XP_001884168	9.93359e-34	55	135.961	185	103
AA_12584	739	hypothetical protein	Laccaria bicolor S238N-H82	XP_001887718	1.77448e-22	47	104.76	215	102
AA_12589	1588	related to human tgr-cl10c	Coprinopsis cinerea okayama7#130	XP_001837461	5.70547e-113	77	346.665	249	194
AA_12590	236	carbamoyl-phosphate synthase	Laccaria bicolor S238N-H82	XP_001883308	3.20105e-18	100	73.1738	36	36
AA_12593	238	gamma dna-directed dna polymerase	Coprinopsis cinerea okayama7#130	XP_001828510	5.48412e-22	100	70.8626	35	35
AA_12595	313	selenocysteine lyase	Laccaria bicolor S238N-H82	XP_001881924	1.17153e-30	84	120.939	84	71
AA_12596	313	selenocysteine lyase	Laccaria bicolor S238N-H82	XP_001881924	1.26981e-31	85	123.635	84	72
AA_126	2305	scd2 ral3	Coprinopsis cinerea okayama7#130	XP_001837385	0	69	672.159	665	461
AA_1260	1558	predicted protein	Laccaria bicolor S238N-H82	XP_001876906	1.85392e-72	65	255.373	281	184
AA_12601	268	cytochrome p450	Serpula lacrymans var. lacrymans S7.3	EGN97142	2.10069e-12	73	55.8398	41	30
AA_12604	312	pleiotropic drug resistance abc transporter	Laccaria bicolor S238N-H82	XP_001885787	1.20762e-16	77	83.9593	58	45
AA_12605	1183	predicted protein	Laccaria bicolor S238N-H82	XP_001874228	5.15598e-91	84	286.96	271	229
AA_12609	270	related to hydroxymethylglutaryl- lyase	Serpula lacrymans var. lacrymans S7.3	EGN92166	1.30002e-16	77	63.1586	44	34
AA_12610	894	pleiotropic drug resistance abc transporter	Laccaria bicolor S238N-H82	XP_001873491	4.48601e-67	64	237.269	261	169
AA_12612	637	hypothetical protein CC1G_14389	Coprinopsis cinerea okayama7#130	XP_002911392	5.84081e-48	96	162.54	89	86
AA_12619	791	predicted protein	Laccaria bicolor S238N-H82	XP_001874524	1.31015e-45	62	167.162	195	122
AA_12620	683	hypothetical protein SCHCODRAFT_66915	Schizophyllum commune H4-8	XP_003034001	4.38519e-12	44	48.9062	125	56
AA_12621	1444	annexin a4	Laccaria bicolor S238N-H82	XP_001884984	9.70269e-42	71	144.436	130	93
AA_12623	1276	hypothetical protein SCHCODRAFT_257088	Schizophyllum commune H4-8	XP_003032071	2.0878e-16	45	90.1225	207	94
AA_12624	275	threonine synthase	Laccaria bicolor S238N-H82	XP_001878951	2.52481e-42	100	153.68	76	76
AA_12627	479	serine carboxypeptidase	Laccaria bicolor S238N-H82	XP_001887619	5.4787e-46	85	133.265	77	66
AA_12628	1305	hypothetical protein	Laccaria bicolor S238N-H82	XP_001889619	2.90492e-42	59	161.77	246	147
AA_1263	631	hypothetical protein	Schizophyllum commune H4-8	XP_003030959	2.75923e-39	57	141.739	205	117
AA_12635	1401	predicted protein	Laccaria bicolor S238N-H82	XP_001877548	5.63738e-118	78	359.377	265	208
AA_12639	244	predicted protein	Laccaria bicolor S238N-H82	XP_001889202	5.542e-11	66	65.855	59	39
AA_1264	756	predicted protein	Laccaria bicolor S238N-H82	XP_001885376	1.75568e-14	52	63.5438	117	62
AA_12640	218	glycoside hydrolase family 27 protein	Serpula lacrymans var. lacrymans S7.9	EGO24158	1.13224e-18	76	87.4261	75	57
AA_12641	529	glycosyltransferase family 2 protein	Coprinopsis cinerea okayama7#130	XP_002910307	6.12047e-50	82	124.02	76	63
AA_12643	464	prephenate dehydrogenase	Laccaria bicolor S238N-H82	XP_001879472	6.06797e-37	65	141.354	164	108
AA_12646	216	cytochrome p450	Moniliophthora perniciosa FA553	XP_002398719	1.12162e-14	86	72.0182	50	43
AA_12648	931	prephenate dehydrogenase	Laccaria bicolor S238N-H82	XP_001879472	2.54059e-90	65	188.734	196	128
AA_12651	320	intra-golgi transport-related protein	Coprinopsis cinerea okayama7#130	XP_002910428	5.16336e-45	88	163.31	106	94
AA_12652	1042	hypothetical protein	Laccaria bicolor S238N-H82	XP_001874148	7.65782e-77	62	252.677	267	168
AA_12656	1275	hypothetical protein SERLADRAFT_434909	Serpula lacrymans var. lacrymans S7.9	EGO27140	1.35559e-23	57	112.464	171	98
AA_12658	501	hypothetical protein SERLA73DRAFT_159460	Serpula lacrymans var. lacrymans S7.3	EGO00788	6.89188e-17	68	86.2705	73	50
AA_12664	1144	predicted protein	Laccaria bicolor S238N-H82	XP_001874947	2.81639e-53	59	127.872	173	103
AA_1267	1210	duf159 domain-containing protein	Coprinopsis cinerea okayama7#130	XP_001834216	1.0319e-134	71	398.282	349	250
AA_12673	1134	hypothetical protein	Coprinopsis cinerea okayama7#130	XP_001840369	8.43299e-89	88	251.136	173	153
AA_12675	388	hypothetical protein	Laccaria bicolor S238N-H82	XP_001880555	7.59046e-16	56	82.4185	122	69
AA_12679	522	nuclear mrna splicing protein	Coprinopsis cinerea okayama7#130	XP_001830265	2.65134e-75	94	238.424	134	126
AA_1268	3783	autophagy protein 7	Serpula lacrymans var. lacrymans S7.3	EGO00864	0	80	574.704	440	353
AA_12681	1759	gli-3 product segment polarity gene cubitus interruptus homolog	mice, embryo, Peptide Partial, 159 aa	AAB30447	1.55189e-17	63	89.3521	85	54
AA_12685	676	g protein-coupled receptor 89	Laccaria bicolor S238N-H82	XP_001880078	1.00601e-51	78	180.644	171	134
AA_12686	246	hypothetical protein SERLA73DRAFT_172154	Serpula lacrymans var. lacrymans S7.3	EGN93241	4.42351e-13	65	72.7886	81	53
AA_12689	250	dihydroxyacetone kinase 1	Serpula lacrymans var. lacrymans S7.3	EGN96653	1.2156e-12	88	70.8626	43	38
AA_1269	1342	hypothetical protein MPER_12240	Moniliophthora perniciosa FA553	XP_002388711	8.1588e-80	70	254.603	232	163
AA_12694	437	predicted protein	Laccaria bicolor S238N-H82	XP_001885682	9.45852e-51	91	182.185	107	98
AA_12695	1058	predicted protein	Laccaria bicolor S238N-H82	XP_001883171	7.65543e-80	86	191.43	129	112
AA_12696	823	mitochondrial carrier protein	Laccaria bicolor S238N-H82	XP_001886469	1.82467e-79	66	254.603	254	169
AA_12697	507	multidrug resistance-associated abc transporter	Laccaria bicolor S238N-H82	XP_001881010	1.10049e-58	100	134.42	66	66
AA_12698	236	vacuolar carboxypeptidase	Laccaria bicolor S238N-H82	XP_001890374	2.44887e-25	73	106.301	78	57
AA_12701	1003	predicted protein	Laccaria bicolor S238N-H82	XP_001877880	3.0858e-13	67	52.7582	52	35
AA_12703	1404	tkl tkl-ccin protein kinase	Coprinopsis cinerea okayama7#130	XP_001834496	7.67363e-100	67	320.087	342	230
AA_12705	748	tat-interactive protein	Coprinopsis cinerea okayama7#130	XP_001828399	1.51961e-58	56	189.119	255	143
AA_12708	770	phytanoyl- dioxygenase	Coprinopsis cinerea okayama7#130	XP_001830762	7.29767e-120	85	355.525	217	185
AA_1271	4131	50s ribosomal protein	Laccaria bicolor S238N-H82	XP_001876316	3.41109e-98	58	347.051	496	290
AA_12713	784	glycosyltransferase family 20 protein	Laccaria bicolor S238N-H82	XP_001879660	5.36536e-69	71	232.261	230	164
AA_1272	1862	hypothetical protein	Laccaria bicolor S238N-H82	XP_001874963	1.13211e-95	69	304.294	276	193
AA_12721	2568	ring finger membrane protein	Laccaria bicolor S238N-H82	XP_001883668	8.16088e-80	80	291.967	215	172
AA_12724	240	alcohol oxidase-like protein	Laccaria bicolor S238N-H82	XP_001879469	3.83668e-17	68	83.5741	79	54
AA_12727	652	mitochondrial nad-dependent isocitrate dehydrogenase subunit 1 precursor	Moniliophthora perniciosa FA553	XP_002394333	5.77917e-121	99	353.599	180	179
AA_1273	1010	protein bfr2	Laccaria bicolor S238N-H82	XP_001883765	2.15459e-106	74	327.02	320	239
AA_12735	2637	predicted protein	Laccaria bicolor S238N-H82	XP_001876200	0	73	634.795	512	376
AA_12738	588	related actin-binding protein	Serpula lacrymans var. lacrymans S7.9	EGO22678	5.45951e-73	89	229.18	147	132
AA_12740	232	hypothetical protein SERLA73DRAFT_57990	Serpula lacrymans var. lacrymans S7.3	EGN96948	9.32021e-26	100	73.1738	36	36
AA_12743	1009	heterotrimeric g protein alpha subunit 2	Serpula lacrymans var. lacrymans S7.3	EGO00639	2.37179e-62	100	212.616	108	108
AA_12747	624	predicted protein	Laccaria bicolor S238N-H82	XP_001875346	1.37965e-24	60	99.7525	165	99
AA_12749	528	hypothetical protein	Laccaria bicolor S238N-H82	XP_001883948	1.06018e-12	91	71.2478	34	31
AA_12757	437	predicted protein	Laccaria bicolor S238N-H82	XP_001879959	2.5217e-44	81	160.999	142	116
AA_12758	596	oligosaccharyl transferase beta subunit	Laccaria bicolor S238N-H82	XP_001878162	2.34849e-58	81	199.519	167	136
AA_12759	206	nadh:flavin oxidoreductase nadh oxidase	Serpula lacrymans var. lacrymans S7.3	EGO03987	3.00794e-24	86	101.293	66	57
AA_12760	401	trna modification gtpase gtpbp3	Laccaria bicolor S238N-H82	XP_001884294	1.82884e-14	59	77.7962	107	64
AA_12763	645	rho gtpase activating protein 22	Coprinopsis cinerea okayama7#130	XP_001829805	1.45347e-78	76	267.314	234	178
AA_12764	4030	related to protein ste16	Laccaria bicolor S238N-H82	XP_001876292	0	90	851.662	550	499
AA_12765	338	predicted protein	Laccaria bicolor S238N-H82	XP_001885325	6.7361e-17	62	84.3445	79	49
AA_12767	1442	hypothetical protein	Coprinopsis cinerea okayama7#130	XP_001838569	1.01817e-72	55	137.117	205	114
AA_12769	620	hypothetical protein LACBIDRAFT_296216	Laccaria bicolor S238N-H82	XP_001880107	2.17033e-45	79	171.014	134	106
AA_1277	1091	hypothetical protein	Laccaria bicolor S238N-H82	XP_001888642	8.72582e-94	87	198.749	132	115
AA_12770	1073	cytochrome p450	Postia placenta	BAK09423	3.14127e-30	60	128.642	171	104
AA_12773	881	atp-dependent rna helicase dhx8	Laccaria bicolor S238N-H82	XP_001874047	2.65211e-133	83	416.772	295	245
AA_12774	1003	predicted protein	Laccaria bicolor S238N-H82	XP_001876066	5.15932e-22	50	63.1586	118	60
AA_12776	608	hypothetical protein	Laccaria bicolor S238N-H82	XP_001881343	2.59023e-43	76	137.117	102	78
AA_12778	1841	atypical pikk atr protein kinase	Serpula lacrymans var. lacrymans S7.3	EGO02217	0	81	328.176	303	247
AA_1278	1731	sugar transporter	Coprinopsis cinerea okayama7#130	XP_001837129	0	90	683.33	471	427
AA_12781	287	glutamate synthase	Schizophyllum commune H4-8	XP_003035002	3.42046e-36	98	119.398	60	59
AA_12783	377	phospho-2-dehydro-3-deoxyheptonate aldolase	Laccaria bicolor S238N-H82	XP_001887866	2.41523e-43	69	157.532	125	87
AA_12785	1923	dead-box protein abstrakt	Laccaria bicolor S238N-H82	XP_001878659	0	97	746.503	402	390
AA_12786	754	exocyst complex component sec5	Laccaria bicolor S238N-H82	XP_001879612	2.07117e-71	81	244.588	181	147
AA_12789	326	hypothetical protein BRAFLDRAFT_85456	Branchiostoma floridae	XP_002604364	1.17649e-11	74	65.855	51	38
AA_1279	375	mitochondrial carrier protein rim2	Laccaria bicolor S238N-H82	XP_001881760	6.45727e-38	84	114.005	77	65
AA_12790	466	ornithine aminotransferase	Laccaria bicolor S238N-H82	XP_001879943	2.00995e-13	94	68.9366	35	33
AA_12792	245	hypothetical protein	Laccaria bicolor S238N-H82	XP_001875674	3.86583e-15	71	78.1814	71	51
AA_12796	690	membrane transporter	Coprinopsis cinerea okayama7#130	XP_001828525	2.00086e-57	69	199.519	195	136
AA_12798	949	predicted protein	Laccaria bicolor S238N-H82	XP_001876519	1.1162e-52	88	171.785	125	111
AA_12799	5786	aminophospholipid-transporting p-type atpase	Laccaria bicolor S238N-H82	XP_001888397	0	92	1045.42	632	582
AA_128	1079	hydantoin racemase family	Schizophyllum commune H4-8	XP_003039022	3.85721e-70	78	193.356	151	119
AA_1280	2441	hypothetical protein	Laccaria bicolor S238N-H82	XP_001886065	6.23202e-91	59	319.316	534	316
AA_12801	409	glycoside hydrolase family 71 protein	Laccaria bicolor S238N-H82	XP_001875860	2.43807e-52	74	183.726	136	101
AA_12802	355	cytochrome p450	Laccaria bicolor S238N-H82	XP_001884460	6.73961e-34	79	111.694	83	66
AA_12803	1965	coiled-coil protein	Laccaria bicolor S238N-H82	XP_001881136	3.18831e-139	89	456.833	332	296
AA_12804	2190	gly-x carboxypeptidase	Laccaria bicolor S238N-H82	XP_001875230	3.23334e-156	77	476.863	390	303
AA_12806	2251	aaap amino acid permease	Laccaria bicolor S238N-H82	XP_001877724	0	90	684.871	426	386
AA_12808	450	predicted protein	Laccaria bicolor S238N-H82	XP_001880751	2.1324e-22	58	98.2117	133	78
AA_12809	2605	camk camkl kin1 protein kinase	Coprinopsis cinerea okayama7#130	XP_001840235	0	80	981.86	769	618
AA_1281	537	histone deacetylase sin3 component	Laccaria bicolor S238N-H82	XP_001874054	2.89203e-28	70	117.857	108	76
AA_12814	858	predicted protein	Laccaria bicolor S238N-H82	XP_001875303	2.77637e-19	62	97.0561	179	112
AA_12815	724	hypothetical protein LACBIDRAFT_301396	Laccaria bicolor S238N-H82	XP_001874129	4.59169e-44	68	125.176	177	121
AA_12819	863	predicted protein	Laccaria bicolor S238N-H82	XP_001884598	8.5993e-22	77	103.99	87	67
AA_12826	295	hypothetical protein CC1G_14423	Coprinopsis cinerea okayama7#130	XP_002911426	5.04187e-23	86	95.1301	60	52
AA_12829	235	probable 2-deoxy-d-gluconate 3-dehydrogenase	Laccaria bicolor S238N-H82	XP_001881222	1.81026e-15	91	64.3142	34	31
AA_12832	477	multidrug resistance-associated abc transporter	Schizophyllum commune H4-8	XP_003038778	1.82143e-37	68	137.117	129	88
AA_12833	226	predicted protein	Laccaria bicolor S238N-H82	XP_001873869	8.3491e-20	76	89.3521	75	57
AA_12839	640	hypothetical protein CC1G_11206	Coprinopsis cinerea okayama7#130	XP_001834293	7.04371e-64	88	209.149	134	118
AA_1284	514	hypothetical protein SCHCODRAFT_85411	Schizophyllum commune H4-8	XP_003031426	1.73592e-45	88	154.066	95	84
AA_12843	814	acetyl- cytosolic	Moniliophthora perniciosa FA553	XP_002389793	1.89959e-100	90	310.071	180	163
AA_12849	386	set domain-containing protein	Laccaria bicolor S238N-H82	XP_001886098	1.05915e-13	55	75.8702	115	64
AA_12850	284	hypothetical protein	Laccaria bicolor S238N-H82	XP_001885066	6.7848e-34	74	132.88	93	69
AA_12851	619	predicted protein	Laccaria bicolor S238N-H82	XP_001886472	2.76631e-53	91	190.274	111	102
AA_12856	557	deah box polypeptide 36	Coprinopsis cinerea okayama7#130	XP_001828731	2.51522e-56	83	185.652	139	116
AA_12857	1098	predicted protein	Laccaria bicolor S238N-H82	XP_001885955	5.50459e-15	43	82.8037	188	81
AA_12858	354	predicted protein	Postia placenta Mad-698-R	XP_002471169	1.38744e-20	72	91.2781	76	55
AA_12866	501	predicted protein	Postia placenta Mad-698-R	XP_002475279	2.54843e-15	56	78.9518	131	74
AA_12868	358	mfs dha1 transporter	Laccaria bicolor S238N-H82	XP_001887626	7.399e-15	69	78.1814	65	45
AA_1287	976	hypothetical protein SERLADRAFT_449501	Serpula lacrymans var. lacrymans S7.9	EGO24745	2.60051e-49	60	179.104	205	123
AA_12870	2261	nucleus protein	Laccaria bicolor S238N-H82	XP_001877873	0	72	402.519	336	245
AA_12872	1348	utp-glucose-1-phosphate uridylyltransferase	Coprinopsis cinerea okayama7#130	XP_001830101	0	83	535.798	409	343
AA_12873	533	predicted protein	Laccaria bicolor S238N-H82	XP_001884271	4.01728e-44	75	162.925	140	105
AA_1288	365	predicted protein	Laccaria bicolor S238N-H82	XP_001879999	2.21516e-13	62	72.7886	124	77
AA_12881	564	glycosyltransferase family 2 protein	Laccaria bicolor S238N-H82	XP_001874156	4.33691e-36	69	143.665	146	101
AA_12886	257	predicted protein	Laccaria bicolor S238N-H82	XP_001889167	2.85563e-13	65	70.0922	79	52
AA_12890	264	gtp binding protein	Laccaria bicolor S238N-H82	XP_001875653	6.41705e-43	90	158.303	92	83
AA_12894	318	kex protein	Laccaria bicolor S238N-H82	XP_001879698	2.3807e-16	71	82.8037	67	48
AA_129	4105	hypothetical protein	Serpula lacrymans var. lacrymans S7.9	EGO22077	0	58	605.134	867	505
AA_12900	235	ca-transporting atpase	Laccaria bicolor S238N-H82	XP_001889866	3.64298e-28	91	79.337	45	41
AA_12902	1958	hypothetical protein CC1G_12173	Coprinopsis cinerea okayama7#130	XP_001833791	6.26014e-39	64	114.775	150	96
AA_12909	1964	catabolite repression protein crec	Coprinopsis cinerea okayama7#130	XP_001833134	0	74	713.761	618	460
AA_1291	1534	diacylglycerol o-acyltransferase	Serpula lacrymans var. lacrymans S7.9	EGO22601	0	87	571.237	366	321
AA_12913	3651	fatty acid synthase	Laccaria bicolor S238N-H82	XP_001880844	0	92	1485.32	870	801
AA_12919	1498	ptenb protein	Laccaria bicolor S238N-H82	XP_001887316	9.03173e-78	60	266.544	353	214
AA_1292	601	predicted protein	Laccaria bicolor S238N-H82	XP_001874526	1.80024e-14	55	77.0258	115	64
AA_12920	699	coq7 protein	Coprinopsis cinerea okayama7#130	XP_001833582	4.66937e-62	82	202.986	144	119
AA_12922	244	hypothetical protein SERLA73DRAFT_97816	Serpula lacrymans var. lacrymans S7.3	EGN93482	5.6125e-13	70	71.633	78	55
AA_12926	508	metalloproteinase 10	Coprinopsis cinerea okayama7#130	XP_001838846	2.22103e-20	74	82.8037	71	53
AA_12927	684	hypothetical protein CC1G_01700	Coprinopsis cinerea okayama7#130	XP_001829020	7.40065e-13	63	76.2554	79	50
AA_12928	419	hypothetical protein CC1G_04779	Coprinopsis cinerea okayama7#130	XP_001838335	2.68559e-22	60	101.293	124	75
AA_12929	227	predicted protein	Laccaria bicolor S238N-H82	XP_001876114	1.92757e-14	80	64.3142	47	38
AA_1293	421	predicted protein	Laccaria bicolor S238N-H82	XP_001873219	4.59288e-12	75	62.7734	40	30
AA_12930	754	predicted protein	Laccaria bicolor S238N-H82	XP_001881042	5.96038e-28	46	118.627	256	118
AA_12935	271	other ran protein kinase	Laccaria bicolor S238N-H82	XP_001881029	3.05455e-15	97	70.8626	34	33
AA_12938	231	dynein heavy chain protein 1	Laccaria bicolor S238N-H82	XP_001873308	2.57465e-29	100	79.337	36	36
AA_12945	304	glycoside hydrolase family 17 protein	Laccaria bicolor S238N-H82	XP_001886011	1.19796e-19	83	88.1965	65	54
AA_1295	2342	gtp cyclohydrolase ii	Laccaria bicolor S238N-H82	XP_001875198	2.93164e-87	86	171.4	110	95
AA_12950	459	glycosyltransferase family 4 protein	Laccaria bicolor S238N-H82	XP_001878479	2.10377e-23	70	103.219	98	69
AA_12953	1286	dha1 transporter	Serpula lacrymans var. lacrymans S7.3	EGN92872	1.83004e-70	72	238.81	213	154
AA_12957	563	predicted protein	Laccaria bicolor S238N-H82	XP_001884281	3.02574e-58	74	197.978	159	118
AA_1296	1912	succinate-semialdehyde dehydrogenase	Laccaria bicolor S238N-H82	XP_001878717	0	88	474.552	289	255
AA_12961	625	HNWD1	Coprinopsis cinerea okayama7#130	XP_001841141	4.52094e-56	79	152.91	119	95
AA_12962	1005	predicted protein	Laccaria bicolor S238N-H82	XP_001873240	2.31073e-60	93	202.986	138	129
AA_12964	263	hypothetical protein CC1G_09591	Coprinopsis cinerea okayama7#130	XP_001829702	2.06999e-27	81	111.309	87	71
AA_12965	623	hypothetical protein CC1G_06702	Coprinopsis cinerea okayama7#130	XP_001839489	5.82885e-26	65	92.0485	122	80
AA_12968	1356	hypothetical protein CC1G_11167	Coprinopsis cinerea okayama7#130	XP_001838724	2.84637e-38	55	154.451	261	146
AA_12969	1602	ctp synthase	Laccaria bicolor S238N-H82	XP_001876377	1.24549e-161	84	303.908	202	170
AA_12973	307	predicted protein	Laccaria bicolor S238N-H82	XP_001889527	8.08862e-11	61	66.2402	76	47
AA_12974	559	predicted protein	Laccaria bicolor S238N-H82	XP_001879500	1.13906e-44	73	160.999	143	105
AA_12979	1062	argininosuccinate lyase	Laccaria bicolor S238N-H82	XP_001874803	8.21934e-175	86	505.368	333	289
AA_12981	602	nad-dependent formate dehydrogenase	Ceriporiopsis subvermispora	BAF98207	1.34685e-98	96	300.827	166	160
AA_12982	463	hypothetical protein	Botryotinia fuckeliana	CCD56366	2.72457e-36	58	142.895	167	97
AA_12986	240	aldehyde dehydrogenase	Coprinopsis cinerea okayama7#130	XP_001832316	3.20132e-18	67	86.2705	79	53
AA_12989	3956	MutS2 protein	Coprinopsis cinerea okayama7#130	XP_001828908	0	80	410.994	307	248
AA_1299	837	glycoside hydrolase family 3 protein	Coprinopsis cinerea okayama7#130	XP_001833567	5.12039e-83	74	263.077	215	161
AA_12990	249	cytoplasmic dynein heavy chain 1	Serpula lacrymans var. lacrymans S7.9	EGO19614	5.00161e-27	95	78.5666	40	38
AA_12993	236	hypothetical protein SERLA73DRAFT_73307	Serpula lacrymans var. lacrymans S7.3	EGN98705	1.87465e-14	88	61.6178	35	31
AA_13	506	hypothetical protein	Coprinopsis cinerea okayama7#130	XP_001829373	6.3634e-45	67	160.614	167	112
AA_130	4158	predicted protein	Laccaria bicolor S238N-H82	XP_001873846	5.95516e-140	54	456.062	819	443
AA_1300	749	glycoside hydrolase family 5 protein	Coprinopsis cinerea okayama7#130	XP_001829227	1.05035e-106	87	321.627	187	164
AA_13006	222	hypothetical protein CC1G_01593	Coprinopsis cinerea okayama7#130	XP_001833916	3.77273e-11	82	51.6026	35	29
AA_1301	1665	ste ste7 mek1 protein kinase	Coprinopsis cinerea okayama7#130	XP_001834469	2.79648e-72	88	239.965	144	127
AA_13010	303	hypothetical protein LACBIDRAFT_307593	Laccaria bicolor S238N-H82	XP_001886182	7.26658e-22	74	68.9366	55	41
AA_13011	218	40s ribosomal protein s7	Coprinopsis cinerea okayama7#130	XP_002911240	3.12696e-18	72	86.2705	68	49
AA_13012	294	hypothetical protein SCHCODRAFT_11847	Schizophyllum commune H4-8	XP_003029855	1.07326e-15	76	72.4034	47	36
AA_13017	435	predicted protein	Laccaria bicolor S238N-H82	XP_001877485	8.12182e-19	76	87.8113	64	49
AA_13018	4322	vacuolar protein sorting-associated protein 13	Laccaria bicolor S238N-H82	XP_001873799	0	84	1276.54	885	744
AA_1302	1760	diphthamide synthesis protein	Coprinopsis cinerea okayama7#130	XP_001836944	0	86	308.531	193	166
AA_13021	3122	predicted protein	Laccaria bicolor S238N-H82	XP_001877123	7.65601e-169	78	516.153	433	340
AA_13023	463	predicted protein	Laccaria bicolor S238N-H82	XP_001881343	1.04036e-11	82	67.781	46	38
AA_13024	534	gamma dna-directed dna polymerase	Coprinopsis cinerea okayama7#130	XP_001828510	1.67613e-15	46	83.1889	186	86
AA_13025	213	lysyl oxidase	Moniliophthora perniciosa FA553	XP_002392963	1.03843e-26	78	107.071	70	55
AA_13028	461	predicted protein	Laccaria bicolor S238N-H82	XP_001880721	2.68928e-39	80	140.198	78	63
AA_1303	574	predicted protein	Laccaria bicolor S238N-H82	XP_001888137	5.80518e-11	65	68.1662	69	45
AA_13031	228	hypothetical protein SERLA73DRAFT_189575	Serpula lacrymans var. lacrymans S7.3	EGN93363	1.34109e-14	69	74.7146	72	50
AA_13033	1712	sulfite oxidase	Laccaria bicolor S238N-H82	XP_001880978	2.1989e-143	87	246.514	144	126
AA_13034	449	glycosyltransferase family 2 protein	Laccaria bicolor S238N-H82	XP_001877389	2.16851e-64	94	202.986	108	102
AA_13036	529	polysaccharide lyase family 14 protein	Laccaria bicolor S238N-H82	XP_001881436	4.80037e-85	79	264.233	176	140
AA_13037	635	hypothetical protein CC1G_09857	Coprinopsis cinerea okayama7#130	XP_001837875	1.44941e-28	72	89.7373	85	62
AA_1304	703	protein kinase response regulator receiver domain-containing protein	Coprinopsis cinerea okayama7#130	XP_002911174	2.44507e-42	71	151.369	156	112
AA_13045	537	hypothetical protein CC1G_06291	Coprinopsis cinerea okayama7#130	XP_001836206	1.82889e-46	72	159.844	139	101
AA_13046	746	multidrug resistance-associated abc transporter	Laccaria bicolor S238N-H82	XP_001886210	2.01891e-84	85	216.853	142	122
AA_13049	436	gtpase activating protein	Laccaria bicolor S238N-H82	XP_001873518	1.80167e-23	76	90.5077	63	48
AA_1305	1060	ccr4-not transcription complex	Laccaria bicolor S238N-H82	XP_001886955	1.18539e-131	77	395.586	325	251
AA_13052	236	pre-mrna-splicing factor clf1	Coprinopsis cinerea okayama7#130	XP_001832587	1.29947e-11	76	51.2174	34	26
AA_13053	945	hypothetical protein SERLA73DRAFT_184469	Serpula lacrymans var. lacrymans S7.3	EGN97669	3.11564e-35	56	104.375	126	71
AA_13055	390	methyltransferase type 11	Laccaria bicolor S238N-H82	XP_001880152	2.20415e-25	61	107.457	130	80
AA_13057	351	predicted protein	Laccaria bicolor S238N-H82	XP_001887118	1.23866e-21	63	71.2478	68	43
AA_13058	395	glycoside hydrolase family 79 protein	Coprinopsis cinerea okayama7#130	XP_001839882	7.83701e-42	81	143.28	102	83
AA_13059	469	hypothetical protein CC1G_08024	Coprinopsis cinerea okayama7#130	XP_001835515	1.85653e-14	68	78.1814	74	51
AA_1306	1272	predicted protein	Laccaria bicolor S238N-H82	XP_001882065	5.0152e-67	78	229.18	206	162
AA_13060	396	cytochrome p450	Laccaria bicolor S238N-H82	XP_001887937	3.36023e-18	82	88.1965	58	48
AA_13064	1668	endoplasmic reticulum protein	Coprinopsis cinerea okayama7#130	XP_002912200	8.93449e-166	73	392.889	357	264
AA_13065	411	rsc complex protein	Laccaria bicolor S238N-H82	XP_001888719	2.80643e-40	72	151.754	121	88
AA_13070	1051	ca-transporting atpase	Coprinopsis cinerea okayama7#130	XP_001836486	8.0507e-43	53	169.088	330	176
AA_13076	507	glycoside hydrolase family 16 protein	Coprinopsis cinerea okayama7#130	XP_001837802	6.81373e-47	78	151.754	96	75
AA_13079	1353	hypothetical proline-rich protein	Laccaria bicolor S238N-H82	XP_001880488	3.08419e-28	70	77.7962	61	43
AA_1308	708	glycoside hydrolase family 92 protein	Schizophyllum commune H4-8	XP_003038394	4.14056e-75	92	249.98	152	140
AA_13082	916	related to pex14-peroxisomal protein involved in protein import-peroxin	Laccaria bicolor S238N-H82	XP_001873827	2.44021e-45	85	165.236	140	119
AA_13084	499	atp-dependent rna helicase suv3	Coprinopsis cinerea okayama7#130	XP_001840016	1.35932e-22	57	103.219	157	90
AA_13085	576	beta-lactamase	Coprinopsis cinerea okayama7#130	XP_001839030	1.24115e-27	64	115.931	135	87
AA_13088	265	predicted protein	Laccaria bicolor S238N-H82	XP_001875614	2.90757e-15	71	75.8702	59	42
AA_13089	719	cytochrome p450	Coprinopsis cinerea okayama7#130	XP_001837807	4.7958e-69	72	231.106	217	157
AA_13091	459	glycosyltransferase family 24 protein	Coprinopsis cinerea okayama7#130	XP_001832620	1.68737e-31	73	105.531	113	83
AA_13095	847	transforming growth factor beta regulator 1	Laccaria bicolor S238N-H82	XP_001876816	4.28391e-65	96	230.335	120	116
AA_13098	665	predicted protein	Laccaria bicolor S238N-H82	XP_001883798	6.05215e-36	60	141.354	227	138
AA_13103	742	predicted protein	Laccaria bicolor S238N-H82	XP_001876723	7.23416e-44	64	99.7525	94	61
AA_13105	1727	predicted protein	Laccaria bicolor S238N-H82	XP_001888771	4.97886e-145	72	451.44	392	284
AA_13107	593	20s proteasome subunit	Laccaria bicolor S238N-H82	XP_001876080	5.01666e-60	96	196.438	104	100
AA_13109	731	hypothetical protein E5Q_02741	Mixia osmundae IAM 14324	GAA96080	1.6142e-17	50	89.3521	158	79
AA_1311	612	gtp binding protein	Coprinopsis cinerea okayama7#130	XP_002910724	1.26829e-65	93	225.713	145	135
AA_13112	2492	translation initiation factor eif-2b	Laccaria bicolor S238N-H82	XP_001874813	0	92	731.095	414	385
AA_13115	639	20s proteasome subunit	Laccaria bicolor S238N-H82	XP_001876080	6.00873e-66	96	212.231	129	125
AA_13117	234	endoplasmic reticulum protein	Laccaria bicolor S238N-H82	XP_001874077	2.78874e-14	87	75.8702	48	42
AA_13119	635	hypothetical protein CC1G_09857	Coprinopsis cinerea okayama7#130	XP_001837875	9.5465e-19	88	88.5817	53	47
AA_13122	890	predicted protein	Laccaria bicolor S238N-H82	XP_001878568	6.8897e-47	78	128.642	98	77
AA_13123	2320	hypothetical protein	Laccaria bicolor S238N-H82	XP_001879599	1.98271e-37	42	160.229	524	223
AA_13126	225	predicted protein	Laccaria bicolor S238N-H82	XP_001885198	1.11054e-11	61	67.781	65	40
AA_13127	458	nonribosomal peptide synthetase	Serpula lacrymans var. lacrymans S7.9	EGO25609	4.87939e-38	78	127.872	92	72
AA_1313	1401	predicted protein	Laccaria bicolor S238N-H82	XP_001873161	4.72012e-50	64	176.022	190	122
AA_13130	555	cytoplasmic protein	Coprinopsis cinerea okayama7#130	XP_001830490	1.44042e-56	72	202.986	184	133
AA_13132	488	aldolase citrate lyase family protein	Coprinopsis cinerea okayama7#130	XP_001839692	5.19862e-41	69	132.88	128	89
AA_13134	226	predicted protein	Laccaria bicolor S238N-H82	XP_001875362	2.62125e-13	85	56.6102	34	29
AA_13135	281	glycosyl hydrolase family 62 protein	Coprinopsis cinerea okayama7#130	XP_001833900	2.23783e-20	59	91.6633	101	60
AA_13136	1225	hypothetical protein CC1G_11934	Coprinopsis cinerea okayama7#130	XP_001833357	2.56673e-57	73	129.028	103	76
AA_13138	1715	glycosyltransferase family 4 protein	Laccaria bicolor S238N-H82	XP_001875753	0	85	368.622	260	222
AA_13139	2275	predicted protein	Laccaria bicolor S238N-H82	XP_001879981	4.61502e-108	71	358.607	386	275
AA_1314	774	hypothetical protein CC1G_06654	Coprinopsis cinerea okayama7#130	XP_001839441	2.07479e-19	56	92.4337	156	88
AA_13144	240	delta-12-fatty acid desaturase	Coprinopsis cinerea okayama7#130	XP_001838867	8.80872e-23	88	87.0409	44	39
AA_13146	1484	predicted protein	Laccaria bicolor S238N-H82	XP_001880812	1.53366e-117	78	361.303	266	210
AA_1315	903	macrofage activating glycoprotein	Laccaria bicolor S238N-H82	XP_001881269	9.08179e-33	78	130.568	82	64
AA_13151	535	ca-transporting atpase	Laccaria bicolor S238N-H82	XP_001889866	1.6256e-66	81	153.295	113	92
AA_13154	234	predicted protein	Laccaria bicolor S238N-H82	XP_001873676	5.31954e-20	78	89.3521	65	51
AA_13157	675	hypothetical protein SERLA73DRAFT_167140	Serpula lacrymans var. lacrymans S7.3	EGO00927	5.56485e-54	80	190.66	170	136
AA_1316	503	multidrug resistance-associated abc transporter	Laccaria bicolor S238N-H82	XP_001879291	7.64877e-55	89	184.496	117	105
AA_13161	749	predicted protein	Laccaria bicolor S238N-H82	XP_001885048	1.74585e-19	49	96.2857	202	99
AA_13169	1546	streptomycin biosynthesis protein	Laccaria bicolor S238N-H82	XP_001877196	1.23807e-169	82	499.59	361	297
AA_1317	920	predicted protein	Laccaria bicolor S238N-H82	XP_001881079	1.71243e-71	75	226.098	190	144
AA_13173	1341	hypothetical protein CC1G_14644	Coprinopsis cinerea okayama7#130	XP_002911215	4.42832e-113	74	183.341	148	110
AA_13175	237	hypothetical protein SERLA73DRAFT_169673	Serpula lacrymans var. lacrymans S7.3	EGN97290	9.91193e-16	63	79.7221	79	50
AA_13176	451	hypothetical protein SERLA73DRAFT_169673	Serpula lacrymans var. lacrymans S7.3	EGN97290	2.49036e-33	59	132.494	166	99
AA_1318	741	3-methyl-2-oxobutanoate hydroxymethyltransferase	Coprinopsis cinerea okayama7#130	XP_001835436	2.2139e-36	83	138.272	95	79
AA_13184	233	zn-dependent hydrolases of the beta-lactamase	Nectria haematococca mpVI 77-13-4	XP_003044081	1.09258e-19	87	65.4698	40	35
AA_13188	563	probable flavoprotein-ubiquinone oxidoreductase	Coprinopsis cinerea okayama7#130	XP_001841322	6.42412e-55	85	193.356	128	109
AA_13190	240	carbohydrate esterase family 8 protein	Schizophyllum commune H4-8	XP_003034213	9.35258e-19	64	85.8853	79	51
AA_13191	215	hypothetical protein SERLA73DRAFT_183545	Serpula lacrymans var. lacrymans S7.3	EGN98498	3.2883e-18	100	72.0182	35	35
AA_13192	622	nuc153 and wd40 repeat-containing nucleolar rrna processing-related protein	Piriformospora indica DSM 11827	CCA68198	4.11013e-55	88	126.716	70	62
AA_13194	267	carbohydrate esterase family 8 protein	Schizophyllum commune H4-8	XP_003034213	7.75446e-25	76	101.679	68	52
AA_13198	311	hypothetical monooxygenase	Postia placenta Mad-698-R	XP_002469477	2.1068e-23	67	102.064	106	72
AA_13199	683	hypothetical protein CC1G_00969	Coprinopsis cinerea okayama7#130	XP_001831422	1.2099e-26	57	117.087	167	96
AA_132	714	ribosome biogenesis protein ytm1	Schizophyllum commune H4-8	XP_003031094	1.10032e-65	74	216.468	217	161
AA_1320	669	guanine aminohydrolase	Laccaria bicolor S238N-H82	XP_001875668	1.04686e-37	64	142.124	142	91
AA_13202	552	carotenoid ester lipase	Schizophyllum commune H4-8	XP_003034276	1.497e-37	78	66.6254	46	36
AA_13203	550	retrograde regulation protein 2	Serpula lacrymans var. lacrymans S7.3	EGO00927	1.02289e-47	62	172.17	182	113
AA_13204	625	alpha-aminoadipate reductase lys1p	Laccaria bicolor S238N-H82	XP_001879618	1.09492e-94	84	310.457	209	177
AA_13208	206	selenocysteine lyase	Coprinopsis cinerea okayama7#130	XP_001831063	9.21489e-25	89	102.834	66	59
AA_1321	371	predicted protein	Laccaria bicolor S238N-H82	XP_001887202	2.27531e-14	50	75.485	122	61
AA_13210	314	hypothetical protein CC1G_05829	Coprinopsis cinerea okayama7#130	XP_001834692	8.20952e-20	83	88.9669	56	47
AA_13217	408	hypothetical protein CC1G_03990	Coprinopsis cinerea okayama7#130	XP_001831099	5.5989e-22	63	90.8929	87	55
AA_13221	380	related to wd repeat and fyve domain-containing protein 3	Coprinopsis cinerea okayama7#130	XP_001835147	3.41611e-19	94	92.4337	54	51
AA_13223	3840	translation initiation factor if-2	Coprinopsis cinerea okayama7#130	XP_001833397	0	65	831.247	910	596
AA_13224	1285	transaldolase	Laccaria bicolor S238N-H82	XP_001884225	8.08376e-52	60	189.119	294	178
AA_1323	451	hypothetical protein LACBIDRAFT_300575	Laccaria bicolor S238N-H82	XP_001873155	1.94594e-40	91	151.369	102	93
AA_13231	412	probable urate oxidase	Serpula lacrymans var. lacrymans S7.3	EGN99429	2.87556e-25	86	101.679	68	59
AA_13233	411	vacuolar protein sorting-associated protein 13	Laccaria bicolor S238N-H82	XP_001873799	1.08866e-48	78	178.333	131	103
AA_13234	439	hypothetical protein AOR_1_900024	Aspergillus oryzae RIB40	XP_001827516	2.22113e-15	52	78.5666	119	63
AA_13236	657	predicted protein	Laccaria bicolor S238N-H82	XP_001877766	5.03948e-59	90	195.667	200	181
AA_13239	633	hypothetical protein SERLA73DRAFT_179195	Serpula lacrymans var. lacrymans S7.3	EGO01131	3.87603e-95	84	296.204	181	153
AA_13243	1798	hypothetical protein CC1G_02470	Coprinopsis cinerea okayama7#130	XP_001832208	3.30831e-164	78	489.574	396	312
AA_13244	3180	aminophospholipid-transporting p-type atpase	Laccaria bicolor S238N-H82	XP_001878168	0	83	796.579	571	478
AA_13246	453	glycosyltransferase family 57 protein	Serpula lacrymans var. lacrymans S7.3	EGN97885	1.54962e-43	78	160.999	110	86
AA_13247	305	cellobiohydrolase ii-i	Coprinopsis cinerea okayama7#130	XP_001839612	1.05912e-34	86	120.939	66	57
AA_13248	963	predicted protein	Laccaria bicolor S238N-H82	XP_001875174	2.26529e-71	65	164.851	223	146
AA_1325	1284	related to sac1-recessive suppressor of secretory defect	Laccaria bicolor S238N-H82	XP_001874767	3.22696e-83	62	283.493	405	254
AA_13256	1089	predicted protein	Laccaria bicolor S238N-H82	XP_001874793	2.37016e-13	65	79.7221	137	90
AA_13257	624	type 1 hydrophobin	Tricholoma terreum	AAL05426	2.3238e-31	75	120.168	114	86
AA_13259	737	predicted protein	Laccaria bicolor S238N-H82	XP_001874867	3.45628e-18	67	89.7373	91	61
AA_13263	218	predicted protein	Laccaria bicolor S238N-H82	XP_001887617	1.09611e-14	76	53.9138	34	26
AA_13266	813	predicted protein	Laccaria bicolor S238N-H82	XP_001879730	2.18548e-120	82	361.303	273	224
[truncated: 15,814 more rows]
