# Supplementary material for: Transcriptome and Proteome Exploration to Provide a Resource for the Study of Agrocybe aegerita
Source: PLoS One. 2013 Feb 13;8(2):e56686. doi: 10.1371/journal.pone.0056686 (PMC3572045; doi:10.1371/journal.pone.0056686)
Supplement: Table S5 — Cytochrome P450 families identified in A. aegerita transcriptome. (XLS) [file pone.0056686.s010.xls]

## Sheet: Sheet1
Table S5. Cytochrome P450 families identified in A. aegerita transcriptome.
EST ID	Length	P450 family	Accession number	Description	Organism	E-value
AA_18471	419	CYP5037	BAD11817	cytochrome p450	Lentinula edodes	2.09406e-24
AA_23748	430	CYP5144	ACB69805	cytochrome p450-like protein	Heterobasidion annosum	5.21243e-32
AA_10958	3313	CYP63	XP_001834508	cytochrome p450 monooxygenase pc-1	Coprinopsis cinerea okayama7#130	0
AA_16726	499	CYP63	XP_003028896	cytochrome p450 monooxygenase pc-1	Schizophyllum commune H4-8	9.2976e-53
AA_24555	791	CYP63	XP_003028896	cytochrome p450 monooxygenase pc-1	Schizophyllum commune H4-8	5.85414e-76
AA_24590	314	CYP63	XP_003028896	cytochrome p450 monooxygenase pc-3	Schizophyllum commune H4-8	7.6424e-45
AA_7141	326	CYP63	XP_003028896	cytochrome p450	Schizophyllum commune H4-8	4.86917e-21
AA_252	1950	CYP677	XP_001837362	benzoate 4-monooxygenase cytochrome p450	Coprinopsis cinerea okayama7#130	1.08114e-57
AA_33555	239	CYP502	ACB69807	cytochrome p450	Heterobasidion annosum	5.18846e-22
AA_33566	239	CYP502	ACB69807	cytochrome p450	Heterobasidion annosum	1.36102e-22
AA_4171	706	CYP502	XP_001834855	cytochrome p450	Coprinopsis cinerea okayama7#130	1.25001e-64
AA_5606	1503	CYP502	XP_001889464	cytochrome p450	Laccaria bicolor S238N-H82	3.69832e-137
AA_7937	1665	CYP502	XP_001889464	cytochrome p450	Laccaria bicolor S238N-H82	2.4174e-144
AA_1005	1000	CYP5032	EGO03799	related to cytochrome p450	Serpula lacrymans var. lacrymans S7.3	3.61196e-129
AA_1127	568	CYP5032	EGO29661	related to cytochrome p450	Serpula lacrymans var. lacrymans S7.9	2.65618e-53
AA_15611	348	CYP5032	EGO29661	related to cytochrome p450	Serpula lacrymans var. lacrymans S7.9	6.80485e-34
AA_9281	691	CYP5032	EGO03799	related to cytochrome p450	Serpula lacrymans var. lacrymans S7.3	1.98778e-56
AA_18908	1468	CYP5035	EGO24710	high nitrogen upregulated cytochrome p450 monooxygenase 2	Serpula lacrymans var. lacrymans S7.9	6.33227e-105
AA_8981	656	CYP5035	XP_001834203	high nitrogen upregulated cytochrome p450 monooxygenase 2	Coprinopsis cinerea okayama7#130	1.77728e-78
AA_10078	567	CYP5037	XP_001888058	cytochrome p450	Laccaria bicolor S238N-H82	1.90599e-53
AA_1128	1336	CYP5037	EGN93602	cytochrome p450	Serpula lacrymans var. lacrymans S7.3	5.48205e-105
AA_11507	377	CYP5037	EGO19149	cytochrome p450	Serpula lacrymans var. lacrymans S7.9	6.42938e-25
AA_12646	216	CYP5037	XP_002398719	cytochrome p450	Moniliophthora perniciosa FA553	1.12162e-14
AA_12770	1073	CYP5037	BAK09423	cytochrome p450	Postia placenta	3.14127e-30
AA_13089	719	CYP5037	XP_001837807	cytochrome p450	Coprinopsis cinerea okayama7#130	4.7958e-69
AA_14699	537	CYP5037	XP_002910112	cytochrome p450	Coprinopsis cinerea okayama7#130	1.35909e-39
AA_14975	754	CYP5037	XP_001837807	cytochrome p450	Coprinopsis cinerea okayama7#130	6.87625e-93
AA_15281	358	CYP5037	XP_001837807	cytochrome p450	Coprinopsis cinerea okayama7#130	1.37043e-45
AA_15282	358	CYP5037	XP_001837807	cytochrome p450	Coprinopsis cinerea okayama7#130	9.65406e-45
AA_15312	501	CYP5037	XP_001888058	cytochrome p450	Laccaria bicolor S238N-H82	1.53948e-14
AA_15441	231	CYP5037	XP_002471845	cytochrome p450	Postia placenta Mad-698-R	1.38457e-24
AA_15472	231	CYP5037	XP_002471845	cytochrome p450	Postia placenta Mad-698-R	7.10787e-24
AA_1858	2443	CYP5037	XP_001879813	cytochrome p450	Laccaria bicolor S238N-H82	0
AA_18733	712	CYP5037	XP_001888058	cytochrome p450	Laccaria bicolor S238N-H82	3.5044e-30
AA_18951	331	CYP5037	XP_002389061	cytochrome p450	Moniliophthora perniciosa FA553	7.98336e-18
AA_19277	3012	CYP5037	XP_001876431	potential p450 cytochrome	Laccaria bicolor S238N-H82	1.99749e-147
AA_21894	262	CYP5037	XP_001837807	cytochrome p450	Coprinopsis cinerea okayama7#130	9.82711e-20
AA_22597	296	CYP5037	EGO19149	cytochrome p450	Serpula lacrymans var. lacrymans S7.9	1.44056e-30
AA_22700	302	CYP5037	EGO01616	cytochrome p450	Serpula lacrymans var. lacrymans S7.3	1.21283e-23
AA_23071	331	CYP5037	XP_001837810	cytochrome p450	Coprinopsis cinerea okayama7#130	1.32044e-44
AA_23462	379	CYP5037	XP_003038265	cytochrome p450	Schizophyllum commune H4-8	1.5412e-40
AA_23481	382	CYP5037	BAK09396	cytochrome p450	Postia placenta	7.11747e-44
AA_23785	439	CYP5037	XP_001888058	cytochrome p450	Laccaria bicolor S238N-H82	2.22798e-51
AA_24088	532	CYP5037	XP_001837809	cytochrome p450	Coprinopsis cinerea okayama7#130	1.58866e-46
AA_24105	538	CYP5037	EGO19149	cytochrome p450	Serpula lacrymans var. lacrymans S7.9	3.46949e-24
AA_26928	732	CYP5037	XP_002472358	cytochrome p450	Postia placenta Mad-698-R	1.70779e-30
AA_28072	1133	CYP5037	XP_001834057	cytochrome p450	Coprinopsis cinerea okayama7#130	8.49359e-120
AA_28167	303	CYP5037	XP_001838781	cytochrome p450	Coprinopsis cinerea okayama7#130	1.34634e-21
AA_28536	219	CYP5037	XP_001837390	cytochrome p450	Coprinopsis cinerea okayama7#130	1.2441e-17
AA_29937	2745	CYP5037	XP_001876431	potential p450 cytochrome	Laccaria bicolor S238N-H82	0
AA_30298	722	CYP5037	BAK09423	cytochrome p450	Postia placenta	1.30107e-22
AA_30768	224	CYP5037	XP_001837807	cytochrome p450	Coprinopsis cinerea okayama7#130	1.13964e-28
AA_32988	215	CYP5037	XP_002389061	cytochrome p450	Moniliophthora perniciosa FA553	2.72724e-19
AA_33617	241	CYP5037	XP_002389061	cytochrome p450	Moniliophthora perniciosa FA553	1.52955e-17
AA_34037	263	CYP5037	BAK09440	cytochrome p450	Postia placenta	5.17871e-35
AA_3473	745	CYP5037	XP_001876431	cytochrome p450	Laccaria bicolor S238N-H82	3.56513e-38
AA_34972	334	CYP5037	EGO19149	cytochrome p450	Serpula lacrymans var. lacrymans S7.9	2.12697e-33
AA_4221	2179	CYP5037	EGO19149	cytochrome p450	Serpula lacrymans var. lacrymans S7.9	1.97145e-139
AA_6583	634	CYP5037	BAK09385	cytochrome p450	Postia placenta	4.8584e-48
AA_6815	1676	CYP5037	XP_001837807	cytochrome p450	Coprinopsis cinerea okayama7#130	0
AA_7102	866	CYP5037	BAK09385	cytochrome p450	Postia placenta	4.2232e-67
AA_7320	1797	CYP5037	XP_001837807	cytochrome p450	Coprinopsis cinerea okayama7#130	1.67693e-105
AA_7551	299	CYP5037	XP_001837810	cytochrome p450	Coprinopsis cinerea okayama7#130	2.51666e-18
AA_7987	539	CYP5037	EGO19149	cytochrome p450	Serpula lacrymans var. lacrymans S7.9	1.11287e-21
AA_9667	495	CYP5037	BAL05081	cytochrome p450	Phanerochaete chrysosporium	8.56166e-27
AA_10696	1076	CYP505	XP_001875808	cytochrome p450 oxidoreductase	Laccaria bicolor S238N-H82	0
AA_9848	1317	CYP505	XP_002910681	cytochrome p450 oxidoreductase	Coprinopsis cinerea okayama7#130	0
AA_14405	509	CYP5065	BAK20191	cytochrome p450	Postia placenta	1.36632e-22
AA_25463	278	CYP5065	XP_003663635	cytochrome p450	Myceliophthora thermophila ATCC 42464	1.32948e-14
AA_10497	820	CYP512	XP_001874991	cytochrome p450	Laccaria bicolor S238N-H82	3.47506e-90
AA_13060	396	CYP512	XP_001887937	cytochrome p450	Laccaria bicolor S238N-H82	3.36023e-18
AA_15869	317	CYP512	BAK09475	cytochrome p450	Postia placenta	7.3317e-15
AA_22457	288	CYP512	XP_002390485	cytochrome p450	Moniliophthora perniciosa FA553	1.39547e-12
AA_29698	1801	CYP512	XP_001887937	cytochrome p450	Laccaria bicolor S238N-H82	3.33141e-147
AA_34488	290	CYP512	XP_001874991	cytochrome p450	Laccaria bicolor S238N-H82	3.60371e-33
AA_3618	446	CYP512	XP_001887937	cytochrome p450	Laccaria bicolor S238N-H82	2.14676e-37
AA_4027	1039	CYP512	EGN93634	cytochrome p450	Serpula lacrymans var. lacrymans S7.3	6.77909e-81
AA_504	1136	CYP512	EGN93634	cytochrome p450	Serpula lacrymans var. lacrymans S7.3	1.2889e-95
AA_5710	1494	CYP512	EGN93634	cytochrome p450	Serpula lacrymans var. lacrymans S7.3	1.62877e-82
AA_7501	1171	CYP512	EGO23547	cytochrome p450	Serpula lacrymans var. lacrymans S7.9	3.4389e-24
AA_7750	730	CYP512	XP_001833961	cytochrome p450	Coprinopsis cinerea okayama7#130	4.62925e-24
AA_833	1377	CYP512	BAL05133	cytochrome p450	Phanerochaete chrysosporium	1.88572e-17
AA_9027	305	CYP512	XP_001887937	cytochrome p450	Laccaria bicolor S238N-H82	2.35309e-27
AA_24239	611	CYP5137	XP_002392262	cytochrome p450	Moniliophthora perniciosa FA553	5.2048e-37
AA_5868	3043	CYP5137	EGO00621	cytochrome p450	Serpula lacrymans var. lacrymans S7.3	0
AA_6368	2076	CYP5137	XP_001830414	cytochrome p450	Coprinopsis cinerea okayama7#130	0
AA_1851	1218	CYP5138	EGN98119	cytochrome p450	Serpula lacrymans var. lacrymans S7.3	1.1517e-29
AA_5829	939	CYP5138	EGN98119	cytochrome p450	Serpula lacrymans var. lacrymans S7.3	6.0569e-15
AA_10688	1240	CYP5139	EGO00976	cytochrome p450	Serpula lacrymans var. lacrymans S7.3	3.98184e-155
AA_23287	354	CYP5139	XP_002389547	cytochrome p450	Moniliophthora perniciosa FA553	8.46644e-38
AA_23514	386	CYP5139	XP_001878509	cytochrome p450	Laccaria bicolor S238N-H82	1.79866e-59
AA_29785	324	CYP5139	XP_001878509	cytochrome p450	Laccaria bicolor S238N-H82	2.55625e-33
AA_4580	1834	CYP5139	XP_001878146	cytochrome p450	Laccaria bicolor S238N-H82	0
AA_5178	528	CYP5139	XP_001878509	cytochrome p450	Laccaria bicolor S238N-H82	3.37554e-27
AA_717	901	CYP5139	XP_001878510	cytochrome p450	Laccaria bicolor S238N-H82	1.22644e-64
AA_35045	341	CYP5140	XP_001876388	cytochrome p450 11b1	Laccaria bicolor S238N-H82	1.36463e-28
AA_36106	1503	CYP5140	XP_001876388	cytochrome p450 11b1	Laccaria bicolor S238N-H82	0
AA_10711	1688	CYP5141	XP_001880129	cytochrome p450	Laccaria bicolor S238N-H82	0
AA_20740	223	CYP5141	XP_001832228	cytochrome p450 4f5	Coprinopsis cinerea okayama7#130	5.0694e-27
AA_30401	260	CYP5141	XP_001880129	cytochrome p450	Laccaria bicolor S238N-H82	8.6904e-21
AA_3511	395	CYP5141	XP_001832228	cytochrome p450 4f5	Coprinopsis cinerea okayama7#130	1.77747e-42
AA_35367	394	CYP5141	XP_001832228	cytochrome p450 4f5	Coprinopsis cinerea okayama7#130	2.5657e-42
AA_3552	835	CYP5141	XP_001880129	cytochrome p450	Laccaria bicolor S238N-H82	9.50976e-117
AA_692	855	CYP5141	XP_001880129	cytochrome p450	Laccaria bicolor S238N-H82	3.56024e-41
AA_4074	1013	CYP5142	XP_001874508	benzoate 4-monooxygenase cytochrome p450	Laccaria bicolor S238N-H82	2.24122e-52
AA_11418	234	CYP5144	BAL05104	cytochrome p450	Phanerochaete chrysosporium	4.6065e-12
AA_11582	357	CYP5144	XP_001885934	cytochrome p450	Laccaria bicolor S238N-H82	2.57847e-13
AA_1159	1432	CYP5144	BAL05103	cytochrome p450	Phanerochaete chrysosporium	3.68186e-90
AA_12127	298	CYP5144	XP_003027785	cytochrome p450	Schizophyllum commune H4-8	7.26122e-14
AA_12438	898	CYP5144	XP_001882727	cytochrome p450	Laccaria bicolor S238N-H82	2.18782e-67
AA_12451	357	CYP5144	XP_002392168	cytochrome p450	Moniliophthora perniciosa FA553	3.64814e-12
AA_12601	268	CYP5144	EGN97142	cytochrome p450	Serpula lacrymans var. lacrymans S7.3	2.10069e-12
AA_1493	511	CYP5144	XP_001835122	cytochrome p450	Coprinopsis cinerea okayama7#130	5.46628e-50
AA_15598	470	CYP5144	XP_001835122	cytochrome p450	Coprinopsis cinerea okayama7#130	3.0404e-18
AA_16192	558	CYP5144	XP_001835122	cytochrome p450	Coprinopsis cinerea okayama7#130	1.68246e-74
AA_1681	1482	CYP5144	XP_001882727	cytochrome p450	Laccaria bicolor S238N-H82	1.62728e-138
AA_17590	203	CYP5144	XP_001885934	cytochrome p450 2	Laccaria bicolor S238N-H82	2.00648e-15
AA_18289	300	CYP5144	BAL05094	cytochrome p450	Phanerochaete chrysosporium	5.99078e-12
AA_18906	532	CYP5144	EGO23875	cytochrome p450	Serpula lacrymans var. lacrymans S7.9	2.07593e-23
AA_19332	935	CYP5144	XP_001882727	cytochrome p450	Laccaria bicolor S238N-H82	5.18385e-67
AA_1964	485	CYP5144	XP_001882727	cytochrome p450	Laccaria bicolor S238N-H82	3.15882e-37
AA_19951	202	CYP5144	XP_002389621	cytochrome p450-like protein	Moniliophthora perniciosa FA553	1.13163e-24
AA_20261	209	CYP5144	EGO22751	cytochrome p450	Serpula lacrymans var. lacrymans S7.9	3.10989e-20
AA_20631	220	CYP5144	XP_001882727	cytochrome p450-like protein	Laccaria bicolor S238N-H82	3.64619e-19
AA_21560	251	CYP5144	XP_002395583	cytochrome p450	Moniliophthora perniciosa FA553	1.32818e-33
AA_21926	263	CYP5144	XP_002470855	cytochrome p450	Postia placenta Mad-698-R	8.80333e-14
AA_22465	288	CYP5144	XP_002388247	cytochrome p450	Moniliophthora perniciosa FA553	3.67132e-22
AA_22499	291	CYP5144	XP_003029898	cytochrome p450	Schizophyllum commune H4-8	3.86743e-18
AA_22712	303	CYP5144	XP_002470855	cytochrome p450	Postia placenta Mad-698-R	2.66598e-17
AA_22738	306	CYP5144	XP_001879269	cytochrome p450	Laccaria bicolor S238N-H82	5.99901e-28
AA_23115	335	CYP5144	XP_001840328	cytochrome p450	Coprinopsis cinerea okayama7#130	1.24174e-28
AA_23157	341	CYP5144	XP_001882727	cytochrome p450	Laccaria bicolor S238N-H82	3.78987e-45
AA_23190	345	CYP5144	XP_001885934	cytochrome p450	Laccaria bicolor S238N-H82	2.36952e-16
AA_23875	459	CYP5144	XP_001882727	cytochrome p450	Laccaria bicolor S238N-H82	6.63374e-59
AA_23976	490	CYP5144	XP_001885934	cytochrome p450-like protein	Laccaria bicolor S238N-H82	1.73286e-39
AA_24125	545	CYP5144	BAL05105	cytochrome p450	Phanerochaete chrysosporium	8.25575e-32
AA_2420	445	CYP5144	XP_001882727	cytochrome p450	Laccaria bicolor S238N-H82	1.03196e-35
AA_24762	476	CYP5144	XP_001885934	cytochrome p450	Laccaria bicolor S238N-H82	1.02897e-17
AA_24934	588	CYP5144	XP_001885934	cytochrome p450	Laccaria bicolor S238N-H82	3.73766e-25
AA_25257	355	CYP5144	XP_001882712	cytochrome p450	Laccaria bicolor S238N-H82	1.21849e-17
AA_26819	436	CYP5144	XP_001879269	cytochrome p450	Laccaria bicolor S238N-H82	6.50732e-38
AA_27329	261	CYP5144	XP_001882727	cytochrome p450	Laccaria bicolor S238N-H82	4.07425e-18
AA_28008	554	CYP5144	BAL05105	cytochrome p450	Phanerochaete chrysosporium	8.70276e-27
AA_28479	400	CYP5144	XP_002389621	cytochrome p450	Moniliophthora perniciosa FA553	6.18952e-29
AA_28853	466	CYP5144	XP_001887621	cytochrome p450	Laccaria bicolor S238N-H82	3.24349e-27
AA_29718	414	CYP5144	XP_001837902	cytochrome p450	Coprinopsis cinerea okayama7#130	7.88599e-11
AA_30345	252	CYP5144	XP_001835122	cytochrome p450	Coprinopsis cinerea okayama7#130	6.37136e-17
AA_3132	302	CYP5144	XP_001840328	cytochrome p450	Coprinopsis cinerea okayama7#130	7.49485e-28
AA_31334	300	CYP5144	XP_001882727	cytochrome p450	Laccaria bicolor S238N-H82	7.19392e-18
AA_32034	372	CYP5144	XP_001882727	cytochrome p450	Laccaria bicolor S238N-H82	7.63538e-36
AA_34810	316	CYP5144	XP_001885934	cytochrome p450	Laccaria bicolor S238N-H82	6.56638e-14
AA_35981	754	CYP5144	XP_001882727	cytochrome p450	Laccaria bicolor S238N-H82	5.26966e-79
AA_36031	899	CYP5144	XP_001882727	cytochrome p450	Laccaria bicolor S238N-H82	5.252e-133
AA_36063	1098	CYP5144	XP_001882727	cytochrome p450	Laccaria bicolor S238N-H82	6.04534e-157
AA_4172	707	CYP5144	XP_001882727	cytochrome p450	Laccaria bicolor S238N-H82	4.41381e-77
AA_4586	1624	CYP5144	XP_001882727	cytochrome p450	Laccaria bicolor S238N-H82	0
AA_4907	675	CYP5144	EGN98312	cytochrome p450	Serpula lacrymans var. lacrymans S7.3	2.29635e-34
AA_5261	389	CYP5144	XP_002390218	cytochrome p450	Moniliophthora perniciosa FA553	1.93467e-22
AA_5930	1818	CYP5144	CAJ00405	cytochrome p450	Pleurotus sapidus	3.61035e-65
AA_6494	471	CYP5144	XP_001882727	cytochrome p450	Laccaria bicolor S238N-H82	1.01067e-47
AA_7072	1122	CYP5144	BAL05170	cytochrome p450	Phanerochaete chrysosporium	7.98507e-73
AA_787	2032	CYP5144	XP_001882727	cytochrome p450	Laccaria bicolor S238N-H82	0
AA_8168	1058	CYP5144	XP_001835122	cytochrome p450	Coprinopsis cinerea okayama7#130	3.00948e-54
AA_8814	273	CYP5144	XP_001837902	cytochrome p450	Coprinopsis cinerea okayama7#130	8.2799e-25
AA_9672	694	CYP5144	EGN97142	cytochrome p450	Serpula lacrymans var. lacrymans S7.3	6.2696e-81
AA_9834	591	CYP5144	XP_001882712	cytochrome p450	Laccaria bicolor S238N-H82	1.18081e-52
AA_15608	212	CYP5145	XP_002386045	cytochrome p450	Moniliophthora perniciosa FA553	8.73846e-20
AA_5772	769	CYP5149	BAL05156	cytochrome p450 oxidoreductase -	Phanerochaete chrysosporium	5.94086e-50
AA_12250	1119	CYP5150	XP_001837781	cytochrome p450	Coprinopsis cinerea okayama7#130	1.07581e-91
AA_1474	547	CYP5150	XP_001886999	cytochrome p450	Laccaria bicolor S238N-H82	2.30019e-45
AA_1725	436	CYP5150	XP_001837781	cytochrome p450	Coprinopsis cinerea okayama7#130	1.6184e-28
AA_17260	319	CYP5150	XP_002910271	cytochrome p450	Coprinopsis cinerea okayama7#130	3.47365e-23
AA_18274	354	CYP5150	XP_002910271	cytochrome p450	Coprinopsis cinerea okayama7#130	2.92106e-24
AA_20832	226	CYP5150	XP_001836985	cytochrome p450	Coprinopsis cinerea okayama7#130	2.84329e-17
AA_22205	275	CYP5150	XP_002910271	cytochrome p450	Coprinopsis cinerea okayama7#130	3.21304e-25
AA_30998	323	CYP5150	XP_001889062	cytochrome p450	Laccaria bicolor S238N-H82	1.2077e-23
AA_34458	288	CYP5150	XP_001886999	cytochrome p450	Laccaria bicolor S238N-H82	1.78817e-32
AA_34901	325	CYP5150	XP_001837781	cytochrome p450	Coprinopsis cinerea okayama7#130	3.77958e-23
AA_5968	1608	CYP5150	XP_001837781	cytochrome p450	Coprinopsis cinerea okayama7#130	1.31575e-115
AA_6754	366	CYP5150	XP_001840420	cytochrome p450	Coprinopsis cinerea okayama7#130	5.46393e-22
AA_9024	308	CYP5150	XP_001889063	cytochrome p450	Laccaria bicolor S238N-H82	5.00119e-28
AA_9592	454	CYP5150	BAK09429	cytochrome p450	Postia placenta	1.98865e-43
AA_10830	2990	CYP5151	XP_001830548	cytochrome-450 hydroxylase	Coprinopsis cinerea okayama7#130	0
AA_6707	2754	CYP5151	XP_001873304	cytochrome p450	Laccaria bicolor S238N-H82	0
AA_21594	252	CYP5152	XP_001828262	cytochrome p450	Coprinopsis cinerea okayama7#130	2.88827e-38
AA_309	1669	CYP5152	XP_001828262	cytochrome p450	Coprinopsis cinerea okayama7#130	0
AA_30901	269	CYP5152	XP_001828262	cytochrome p450	Coprinopsis cinerea okayama7#130	1.32677e-43
AA_26609	464	CYP5154	XP_001838139	cytochrome p450	Coprinopsis cinerea okayama7#130	1.4251e-30
AA_1047	1704	CYP5156	XP_001885786	cytochrome p450	Laccaria bicolor S238N-H82	1.4185e-162
AA_13693	417	CYP5156	XP_001886661	cytochrome p450	Laccaria bicolor S238N-H82	1.32317e-34
AA_15169	275	CYP5156	XP_001832435	cytochrome p450	Coprinopsis cinerea okayama7#130	2.19502e-24
AA_18976	834	CYP5156	XP_001885794	cytochrome p450	Laccaria bicolor S238N-H82	4.24561e-46
AA_22423	286	CYP5156	XP_001886661	cytochrome p450	Laccaria bicolor S238N-H82	6.99534e-33
AA_23167	342	CYP5156	XP_001885794	cytochrome p450	Laccaria bicolor S238N-H82	6.94413e-15
AA_2780	234	CYP5156	XP_001885793	cytochrome p450	Laccaria bicolor S238N-H82	2.36731e-21
AA_29067	369	CYP5156	XP_001885794	cytochrome p450	Laccaria bicolor S238N-H82	4.67342e-24
AA_29283	255	CYP5156	XP_001885794	cytochrome p450	Laccaria bicolor S238N-H82	4.35823e-17
AA_32094	738	CYP5156	XP_001885793	cytochrome p450	Laccaria bicolor S238N-H82	1.08921e-33
AA_35166	357	CYP5156	XP_001886661	cytochrome p450	Laccaria bicolor S238N-H82	9.94817e-43
AA_4097	782	CYP5156	XP_001885794	cytochrome p450	Laccaria bicolor S238N-H82	7.71618e-72
AA_10775	1254	CYP53	XP_001881086	cytochrome p450 monooxygenase	Laccaria bicolor S238N-H82	0
AA_401	766	CYP53	XP_001881086	cytochrome p450 monooxygenase	Laccaria bicolor S238N-H82	1.61123e-77
AA_16281	544	CYP530	BAK09449	cytochrome p450	Postia placenta	9.36094e-41
AA_17244	548	CYP530	BAK09449	cytochrome p450	Postia placenta	1.34687e-34
AA_19542	691	CYP530	BAK09449	cytochrome p450	Postia placenta	5.9707e-61
AA_30338	468	CYP530	BAK09449	cytochrome p450	Postia placenta	1.23162e-21
AA_9501	894	CYP530	BAK09449	cytochrome p450	Postia placenta	7.61176e-46
AA_2305	3488	CYP61	XP_001873320	cytochrome p450	Laccaria bicolor S238N-H82	0
AA_17091	1275	CYP617	BAK09441	cytochrome p450	Postia placenta	7.6345e-105
AA_36009	825	CYP617	BAK09441	cytochrome p450	Postia placenta	1.48625e-84
AA_33190	223	CYP620	XP_002390912	cytochrome p450	Moniliophthora perniciosa FA553	1.79011e-31
AA_10333	930	CYP63	XP_001839366	cytochrome p450 monooxygenase pc-3	Coprinopsis cinerea okayama7#130	5.554e-19
AA_10985	1952	CYP63	XP_001884349	cytochrome p450 monooxygenase pc-3	Laccaria bicolor S238N-H82	0
AA_11093	960	CYP63	XP_001838945	cytochrome p450 monooxygenase pc-3	Coprinopsis cinerea okayama7#130	3.64249e-52
AA_11403	224	CYP63	XP_001886909	cytochrome p450 monooxygenase cyp63	Laccaria bicolor S238N-H82	1.17068e-29
AA_11710	355	CYP63	XP_001838945	cytochrome p450	Coprinopsis cinerea okayama7#130	4.98516e-31
AA_12802	355	CYP63	XP_001884460	cytochrome p450	Laccaria bicolor S238N-H82	6.73961e-34
AA_16422	430	CYP63	XP_001839366	cytochrome p450 monooxygenase pc-3	Coprinopsis cinerea okayama7#130	7.52266e-46
AA_16441	1024	CYP63	XP_001884460	cytochrome p450	Laccaria bicolor S238N-H82	4.47344e-138
AA_16587	260	CYP63	EGO04179	cytochrome p450	Serpula lacrymans var. lacrymans S7.3	1.95014e-39
AA_17033	522	CYP63	XP_003028899	cytochrome p450	Schizophyllum commune H4-8	1.98901e-64
AA_17070	250	CYP63	XP_002910303	cytochrome p450 monooxygenase pc-1	Coprinopsis cinerea okayama7#130	7.51525e-17
AA_18136	296	CYP63	BAL14713	cytochrom p450	Phlebia brevispora	5.94896e-18
AA_18313	704	CYP63	BAL14713	cytochrome p450	Phlebia brevispora	7.2669e-44
AA_18749	470	CYP63	XP_001884460	cytochrome p450	Laccaria bicolor S238N-H82	1.06363e-34
AA_19509	719	CYP63	XP_001884460	cytochrome p450	Laccaria bicolor S238N-H82	5.3503e-41
AA_1958	653	CYP63	XP_001839366	cytochrome p450 monooxygenase pc-3	Coprinopsis cinerea okayama7#130	8.95672e-37
AA_20934	229	CYP63	XP_001839436	cytochrome p450 monooxygenase pc-2	Coprinopsis cinerea okayama7#130	8.87152e-27
AA_21046	232	CYP63	XP_001884460	cytochrome p450	Laccaria bicolor S238N-H82	3.89826e-15
AA_21813	259	CYP63	EGO30124	cytochrome p450	Serpula lacrymans var. lacrymans S7.9	9.09471e-25
AA_24222	601	CYP63	XP_001884460	cytochrome p450	Laccaria bicolor S238N-H82	5.36667e-24
AA_25562	226	CYP63	XP_001884320	cytochrome p450	Laccaria bicolor S238N-H82	3.05697e-15
AA_266	593	CYP63	AAB63277	cytochrome p450	Phanerochaete chrysosporium	9.67112e-60
AA_27884	306	CYP63	XP_001884320	cytochrome p450	Laccaria bicolor S238N-H82	3.13065e-49
AA_28308	264	CYP63	XP_001886909	cytochrome p450 monooxygenase cyp63	Laccaria bicolor S238N-H82	3.28458e-18
AA_28572	851	CYP63	XP_001884349	cytochrome p450 monooxygenase pc-3	Laccaria bicolor S238N-H82	2.4997e-122
AA_28921	264	CYP63	XP_001884460	cytochrome p450	Laccaria bicolor S238N-H82	2.89117e-20
AA_29077	759	CYP63	XP_001884460	cytochrome p450	Laccaria bicolor S238N-H82	6.22326e-38
AA_30153	345	CYP63	XP_003033448	cytochrom p450	Schizophyllum commune H4-8	4.34284e-33
AA_30175	1421	CYP63	XP_001884460	cytochrome p450	Laccaria bicolor S238N-H82	0
AA_303	1499	CYP63	XP_001884349	cytochrome p450	Laccaria bicolor S238N-H82	8.57187e-177
AA_31007	625	CYP63	XP_001835239	cytochrome p450 monooxygenase pc-2	Coprinopsis cinerea okayama7#130	3.35661e-13
AA_31766	498	CYP63	XP_001884460	cytochrome p450	Laccaria bicolor S238N-H82	1.68404e-36
AA_35419	408	CYP63	XP_001884349	cytochrome p450 monooxygenase pc-3	Laccaria bicolor S238N-H82	1.2857e-53
AA_3567	1477	CYP63	XP_001884349	cytochrome p450 monooxygenase pc-3	Laccaria bicolor S238N-H82	0
AA_3660	510	CYP63	XP_001884460	cytochrome p450	Laccaria bicolor S238N-H82	8.31337e-38
AA_3712	1238	CYP63	XP_001884349	cytochrome p450 monooxygenase pc-3	Laccaria bicolor S238N-H82	1.46945e-65
AA_427	624	CYP63	XP_001884460	cytochrome p450	Laccaria bicolor S238N-H82	2.46229e-81
AA_5769	1252	CYP63	XP_003031227	cytochrome p450	Schizophyllum commune H4-8	2.38551e-76
AA_636	1007	CYP63	XP_001835239	cytochrome p450 monooxygenase pc-3	Coprinopsis cinerea okayama7#130	2.7205e-59
AA_7516	889	CYP63	XP_001884349	cytochrome p450	Laccaria bicolor S238N-H82	4.79589e-70
AA_8472	398	CYP63	XP_001884349	cytochrome p450 monooxygenase pc-3	Laccaria bicolor S238N-H82	8.40389e-53
AA_8623	1242	CYP63	XP_002910303	cytochrome p450 monooxygenase pc-1	Coprinopsis cinerea okayama7#130	1.38225e-84
AA_15954	770	CYP665	XP_001885709	cytochrome p450	Laccaria bicolor S238N-H82	5.56503e-63
AA_17257	805	CYP665	BAK09482	cytochrome p450	Postia placenta	1.02152e-55
AA_31597	1133	CYP677	XP_001837362	benzoate 4-monooxygenase cytochrome p450	Coprinopsis cinerea okayama7#130	3.88298e-49
AA_36055	1061	cytochrome p450	EGN92321	cytochrome p450	Serpula lacrymans var. lacrymans S7.3	1.06918e-97
