# Supplementary material for: Transcriptome and Proteome Exploration to Provide a Resource for the Study of Agrocybe aegerita
Source: PLoS One. 2013 Feb 13;8(2):e56686. doi: 10.1371/journal.pone.0056686 (PMC3572045; doi:10.1371/journal.pone.0056686)
Supplement: Table S6 — Differentially expressed ESTs at each of the two developmental stages. RPKM, Reads Per kb per Million. False discovery rate was set at FDR≤0.001. The ESTs were compared with sequences in nr database using BLASTx (cut-off E-value = 10−5). (XLS) [file pone.0056686.s011.xls]

## Sheet: Sheet1
Table S6. Differentially expressed ESTs at each of the two developmental stages. RPKM, Reads Per kb per Million. False discovery rate was set at FDR≤0.001. The ESTs were compared with sequences in nr database using BLASTx (cut-off E-value=10-5).
EST ID	Raw Frequency in mycelium	Raw Frequency in fruiting body	M-RPKM	F-RPKM	Log2Ratio (M/F)	Regulation mode	FDR	Gene Description
AA_10001	119	611	21.3473	108.982	-2.35196	Down	0	predicted protein
AA_10043	3475	340	747.83	72.7519	3.36165	Up	0
AA_10044	262	1463	56.9927	316.431	-2.47304	Down	0	secreted protein
AA_10045	243	492	52.7646	106.223	-1.00945	Down	0	hypothetical protein
AA_10056	879	2158	187.824	458.491	-1.28751	Down	0	predicted protein
AA_10071	118	1266	25.2142	268.976	-3.41517	Down	0	ricin b-like lectin
AA_10073	73	515	15.571	109.224	-2.81036	Down	0	hypothetical protein
AA_10075	96	1051	7.847	85.4182	-3.44433	Down	0	family 4 carbohydrate esterase
AA_10076	55	174	11.2927	35.5222	-1.65333	Down	0
AA_10081	82	245	17.4292	51.7781	-1.57084	Down	0	aspartate carbamoyltransferase
AA_10089	157	1495	26.734	253.118	-3.24306	Down	0	peptide transporter ptr2a
AA_10094	288	682	60.6804	142.875	-1.23546	Down	0
AA_10100	107	632	21.2118	124.574	-2.55407	Down	0	predicted protein
AA_10102	8597	2065	1637.07	390.984	2.06594	Up	0	predicted protein
AA_10103	396	1318	65.2232	215.844	-1.72653	Down	0
AA_10106	268	597	56.1724	124.417	-1.14725	Down	0
AA_1010	249	504	26.9852	54.3092	-1.00903	Down	0	thiosulfate sulfurtransferase
AA_10111	678	2010	141.128	416.003	-1.55959	Down	0	response regulator receiver
AA_10164	212	734	15.2439	52.4775	-1.78347	Down	0	related to integral membrane protein
AA_10169	313	889	53.6002	151.37	-1.49777	Down	0	glucosamine 6-phosphate N-acetyltransferase
AA_10178	69	217	11.8834	37.1595	-1.64478	Down	0
AA_10181	393	2486	36.191	227.628	-2.65298	Down	0	predicted protein
AA_10190	121	860	23.4858	165.972	-2.82108	Down	0	wsc domain-containing protein
AA_10191	339	683	49.0732	98.3066	-1.00235	Down	0	prohibitin phb1
AA_10197	3661	784	709.451	151.062	2.23156	Up	0	related to nipsnap protein
AA_10206	3088	13360	152.23	654.856	-2.10493	Down	0	glycoside hydrolase family 3 protein
AA_10210	101	923	11.5579	105.021	-3.18373	Down	0
AA_10211	354	1236	67.9459	235.883	-1.79561	Down	0	succinate dehydrogenase iron-sulfur subunit
AA_10215	90	681	15.3904	115.79	-2.91141	Down	0	hypothetical protein SCHCODRAFT_258939
AA_10219	956	2571	182.621	488.33	-1.419	Down	0	expansin family protein
AA_10221	100	946	15.598	146.716	-3.2336	Down	0
AA_10222	395	1165	74.9809	219.886	-1.55216	Down	0	protein
AA_10223	82	843	13.8458	141.53	-3.35359	Down	0	iron reductase
AA_10227	84	380	15.4592	69.5357	-2.16929	Down	0	glycerol kinase
AA_10240	115	1045	15.2737	138	-3.17555	Down	0	hypothetical protein
AA_10242	224	580	41.9275	107.944	-1.36431	Down	0
AA_10246	91	386	16.9542	71.5057	-2.07642	Down	0	predicted protein
AA_10249	705	1431	131.146	264.681	-1.01308	Down	0	hypothetical mitochondrial 30s ribosomal protein s13
AA_10251	970	2818	42.4147	122.519	-1.53037	Down	0	predicted protein
AA_10263	122	521	19.2787	81.8601	-2.08615	Down	0	branched-chain alpha-keto acid dehydrogenase e1-alpha subunit
AA_10265	130	819	17.0781	106.978	-2.6471	Down	0	hypothetical protein
AA_10275	733	1479	70.5695	141.579	-1.00449	Down	0	predicted protein
AA_10308	231	559	37.995	91.4206	-1.26671	Down	0
AA_10312	128	338	22.7589	59.7551	-1.39263	Down	0	alanine-glyoxylate transaminase
AA_10320	162	391	28.4274	68.2207	-1.26293	Down	0	hypothetical protein
AA_10323	247	622	43.343	108.525	-1.32416	Down	0
AA_10327	304	2712	24.8487	220.413	-3.14897	Down	0	predicted protein
AA_10345	98	271	16.8299	46.2745	-1.45919	Down	0	sel1 domain-containing protein
AA_10348	150	494	25.6143	83.8756	-1.7113	Down	0	oligopeptide transporter
AA_10352	6148	1890	1048.36	320.447	1.70998	Up	0	hypothetical protein
AA_10359	277	679	34.5474	84.202	-1.28528	Down	0	ste ste20 paka protein kinase
AA_10361	5555	508	939.283	85.407	3.45913	Up	0	glutathione s-transferase
AA_10369	7468	3045	1253.97	508.378	1.30253	Up	0	carbonic anhydrase
AA_10379	53	506	8.7413	82.9789	-3.24682	Down	0	hypothetical protein
AA_10381	15731	319	2590.97	52.2414	5.63216	Up	0
AA_10389	704	1538	102.032	221.636	-1.11916	Down	0	predicted protein
AA_10392	158	468	25.8121	76.0203	-1.55834	Down	0	scf e3 ubiquitin ligase complex f-box protein grra
AA_10402	4698	1464	756.245	234.319	1.69038	Up	0	hypothetical protein
AA_10403	222	581	30.0806	78.2756	-1.37973	Down	0	predicted protein
AA_10405	740	2656	110.843	395.568	-1.83541	Down	0	plasma membrane h+-transporting atpase
AA_10408	81	301	12.9868	47.9844	-1.88552	Down	0	acyl- oxidase
AA_10410	8838	3389	1180.31	450.019	1.39111	Up	0	60s acidic ribosomal protein p0
AA_10421	45	1489	4.7365	155.833	-5.04004	Down	0	tyrosinase
AA_10426	5770	1925	277.421	92.0263	1.59196	Up	0	u4 u6 small nuclear ribonucleoprotein prp31
AA_10430	4392	705	690.418	110.194	2.64743	Up	0	hypothetical protein
AA_10431	401	1584	63.0368	247.584	-1.97365	Down	0	agc ndr protein kinase
AA_10432	78	206	12.2456	32.1565	-1.39285	Down	0	inner membrane protein oxa1l
AA_10437	2980	701	446.367	104.403	2.09607	Up	0	thioredoxin reductase
AA_10440	63	211	9.8395	32.7666	-1.73557	Down	0	atp-binding cassette transporter
AA_10448	140	462	13.7976	45.2724	-1.71421	Down	0	glycoside hydrolase family 16 protein
AA_10449	393	1189	26.9582	81.0956	-1.5889	Down	0	arginase
AA_10457	74	479	11.2945	72.6921	-2.68618	Down	0
AA_10463	148	438	20.2354	59.5445	-1.55709	Down	0	family transcriptional
AA_10470	312	1428	42.6102	193.912	-2.18613	Down	0	hypothetical protein
AA_10474	88	301	13.1487	44.7181	-1.76594	Down	0	cbs and pb1 domain-containing protein
AA_10484	69	194	10.1465	28.3653	-1.48314	Down	0	nonmuscle myosin heavy chain b
AA_10485	78	603	10.1804	78.2535	-2.94236	Down	0	hypothetical protein SERLADRAFT_358104
AA_10490	210	2324	19.0338	209.44	-3.4599	Down	0	related to ppn1-vacuolar endopolyphosphatase
AA_10494	65	207	8.7096	27.5787	-1.66288	Down	0	glycerol transporter
AA_10495	439	980	64.713	143.638	-1.15031	Down	0	hypothetical protein SCHCODRAFT_234895
AA_10507	383	1635	52.4848	222.777	-2.08563	Down	0	2-hydroxyacid dehydrogenase
AA_10512	91	312	13.2206	45.0694	-1.76936	Down	0	predicted protein
AA_10529	428	1200	60.7905	169.469	-1.4791	Down	0	nadh-ubiquinone oxidoreductase kda subunit
AA_10536	65	552	9.1782	77.4999	-3.07791	Down	0	related to amidohydrolase
AA_10537	91	247	12.7897	34.5169	-1.43232	Down	0	duf300 domain-containing protein
AA_10540	535	1548	35.5085	102.157	-1.52455	Down	0	alpha-ketoglutarate-dependent sulfonate dioxygenase
AA_10541	85	863	11.8773	119.902	-3.33557	Down	0
AA_10551	2179	4949	214.225	483.779	-1.17522	Down	0	doda_amamu ame: full=dopa -dioxygenase
AA_10552	638	2002	31.6324	98.6946	-1.64157	Down	0	alcohol dehydrogenase
AA_10553	63	289	8.7727	40.0135	-2.18939	Down	0	hpp family protein
AA_10556	976	2485	135.75	343.665	-1.34005	Down	0	related to yippee protein
AA_10567	179	612	24.5853	83.5777	-1.76532	Down	0	hypothetical protein CC1G_09102
AA_10574	5137	1068	698.405	144.373	2.27426	Up	0	d-xylose reductase
AA_1057	118	315	11.0178	29.2442	-1.40831	Down	0	protein
AA_10582	786	2213	70.187	196.487	-1.48515	Down	0	hypothetical protein CC1G_09718
AA_10585	885	2247	53.1039	134.061	-1.336	Down	0
AA_10595	301	699	39.8022	91.904	-1.20728	Down	0	hypothetical protein SCHCODRAFT_64121
AA_10598	472	1636	61.8048	213	-1.78507	Down	0	hypothetical protein
AA_10600	504	1060	54.9659	114.944	-1.06432	Down	0	citrate synthase
AA_10602	479	986	62.115	127.132	-1.03331	Down	0	serine threonine protein kinase
AA_10605	563	1973	66.2479	230.838	-1.80094	Down	0	mfs transporter
AA_10609	12036	5155	1177.55	501.466	1.23156	Up	0	hypothetical protein CC1G_04319
AA_10618	107	1974	10.8829	199.629	-4.19719	Down	0	predicted protein
AA_10625	215	1078	22.3572	111.459	-2.3177	Down	0	glycerol kinase
AA_10634	52	1188	6.3995	145.37	-4.50563	Down	0	2-nitropropane dioxygenase
AA_10635	122	995	14.2722	115.737	-3.01957	Down	0	hypothetical protein CC1G_05380
AA_10636	69	1097	8.4657	133.826	-3.98258	Down	0	predicted protein
AA_10637	193	836	20.7856	89.5218	-2.10665	Down	0	family protein
AA_10638	349	1496	29.3619	125.143	-2.09156	Down	0	argonaute-like protein
AA_10655	67	530	7.9302	62.374	-2.97552	Down	0	hexose transporter
AA_10656	11931	2868	1349.97	322.658	2.06485	Up	0	heat-induced catalase
AA_10659	123	1278	13.4386	138.834	-3.36891	Down	0	hypothetical protein CC1G_04675
AA_10660	107	337	12.6029	39.467	-1.64689	Down	0	ubiquitin protein ligase
AA_10666	5191	1835	429.543	150.976	1.50848	Up	0	zinc metalloprotease
AA_10676	862	2238	99.3017	256.346	-1.3682	Down	0	citrate synthase
AA_10681	49	478	5.602	54.3366	-3.27791	Down	0	glycoside hydrolase family 18 protein
AA_10684	2674	8014	130.173	387.905	-1.57528	Down	0	polysaccharide lyase family 8 protein
AA_10685	90	1680	10.2602	190.433	-4.21415	Down	0	hexose carrier protein
AA_10692	420	2596	22.82	140.245	-2.61958	Down	0	apc amino acid permease
AA_10698	1010	2703	71.9812	191.541	-1.41196	Down	0	related to gtp-binding protein rab5c
AA_10701	277	1866	16.613	111.275	-2.74374	Down	0	sphinganine-1-phosphate aldolase
AA_10713	264	2825	29.0013	308.567	-3.41139	Down	0	delta 12 fatty acid epoxygenase
AA_10716	2213	4533	55.2695	112.566	-1.02622	Down	0	ap3d1 protein
AA_10728	97	254	10.391	27.0544	-1.38053	Down	0	mitochondrial protein
AA_10730	92	321	9.838	34.1302	-1.79461	Down	0	60s ribosomal protein l3
AA_10733	2174	4814	226.067	497.739	-1.13864	Down	0	calnexin
AA_10738	394	868	41.8725	91.7211	-1.13125	Down	0	3-oxoacyl-(acyl-carrier-protein) reductase
AA_10745	185	972	19.4216	101.46	-2.38518	Down	0	lipase
AA_10748	465	4741	25.7873	261.421	-3.34164	Down	0	cell division control protein 25
AA_10772	781	2008	78.5743	200.868	-1.35412	Down	0	hypothetical protein SCHCODRAFT_15683
AA_10774	92	937	9.1794	92.957	-3.34009	Down	0
AA_10775	903	3712	86.9363	355.335	-2.03115	Down	0	cytochrome p450 monooxygenase
AA_10777	129	359	12.7761	35.3524	-1.46836	Down	0	predicted protein
AA_10778	516	1655	51.1462	163.109	-1.67314	Down	0	glycerol-3-phosphate dehydrogenase
AA_10785	66	943	6.4887	92.181	-3.82847	Down	0	hypothetical protein MPER_11194
AA_10787	834	7836	22.8732	213.684	-3.22375	Down	0	polyketide synthetase
AA_10798	68	394	6.5834	37.9278	-2.52635	Down	0
AA_10799	8969	2012	868.337	193.682	2.16456	Up	0	nad-dependent formate dehydrogenase
AA_10804	157	432	15.0791	41.255	-1.45202	Down	0	related to serine threonine kinase ark1
AA_10805	226	456	12.0462	24.1671	-1.00447	Down	0	other vps15 protein kinase
AA_10808	2265	9217	153.883	622.63	-2.01654	Down	0	atp synthase f1
AA_10810	96	1408	8.9914	131.123	-3.86623	Down	0	probable serine-type carboxypeptidase f precursor
AA_10813	3913	8369	361.447	768.645	-1.08853	Down	0	protein disulfide isomerase
AA_10823	182	974	16.902	89.9381	-2.41174	Down	0	agc agc-unique protein kinase
AA_10832	366	1109	26.4591	79.7156	-1.5911	Down	0	required for intravacuolar lysis of autophagic bodies
AA_10834	542	2204	49.6849	200.888	-2.01551	Down	0	3-deoxy-7-phosphoheptulonate synthase
AA_10835	161	446	14.7476	40.6207	-1.46173	Down	0	hypothetical protein CC1G_01689
AA_10838	9749	3064	434.632	135.821	1.67809	Up	0	opt oligopeptide transporter
AA_10840	223	575	19.9278	51.0906	-1.35828	Down	0	polyadenylation factor subunit 2
AA_10843	169	1937	15.2036	173.263	-3.51048	Down	0	predicted protein
AA_10844	145	712	12.9289	63.1233	-2.28757	Down	0	predicted protein
AA_10848	65	2911	5.7829	257.508	-5.47668	Down	0	hypothetical protein SCHCODRAFT_258939
AA_10853	1428	2895	126.859	255.716	-1.01132	Down	0	copii coat protein
AA_10855	348	3587	29.3802	301.109	-3.35737	Down	0	proline dehydrogenase
AA_10858	141	376	12.3802	32.8256	-1.40679	Down	0	carbohydrate esterase family 16 protein
AA_10860	79	924	6.9213	80.4917	-3.53973	Down	0	carnitine acetyl transferase
AA_10863	911	3339	79.6408	290.236	-1.86565	Down	0	predicted protein
AA_10870	572	2638	49.3616	226.352	-2.19711	Down	0	predicted protein
AA_10873	1643	3585	54.5988	118.455	-1.11739	Down	0	glycoside hydrolase family 13 protein
AA_10876	689	1393	58.4966	117.593	-1.00737	Down	0	lipase
AA_10878	255	1323	14.1349	72.9172	-2.367	Down	0	predicted protein
AA_10898	486	1137	39.1945	91.1731	-1.21796	Down	0	mrna export factor elf1
AA_10902	10896	1601	837.873	122.411	2.775	Up	0	predicted protein
AA_10905	867	1917	67.7488	148.944	-1.1365	Down	0	predicted protein
AA_10910	750	2240	59.3359	176.206	-1.57029	Down	0	predicted protein
AA_10912	9429	2285	668.439	161.064	2.05316	Up	0	hypothetical protein CC1G_11877
AA_10917	8391	4189	657.388	326.314	1.01048	Up	0	heat shock protein 90
AA_10923	332	690	25.5788	52.8577	-1.04717	Down	0	longevity-assurance protein
AA_10931	13429	4745	796.3	279.761	1.50912	Up	0	nadph oxidase isoform 2
AA_10932	830	2323	62.9033	175.05	-1.47656	Down	0	methylmalonate-semialdehyde dehydrogenase
AA_10936	1826	3677	137.011	274.325	-1.0016	Down	0	hypothetical protein CC1G_10601
AA_10939	380	901	28.025	66.07	-1.23728	Down	0	ste20-like serine threonine kinase
AA_10947	933	1986	67.733	143.356	-1.08167	Down	0	cap64 protein
AA_10962	301	1550	20.7535	106.261	-2.35618	Down	0	endoplasmic reticulum auxin efflux carrier
AA_10964	5151	1923	353.337	131.158	1.42974	Up	0	duf89 domain-containing protein
AA_10965	3141	785	201.814	50.15	2.00871	Up	0	glycoside hydrolase family 16 protein
AA_10976	4748	1020	310.016	66.2203	2.227	Up	0	mfs monosaccharide transporter
AA_10985	399	813	24.6777	49.9964	-1.01862	Down	0	cytochrome p450 monooxygenase pc-3
AA_10988	2006	19074	41.8421	395.586	-3.24097	Down	0	linoleate diol synthase
AA_10990	349	1314	20.2569	75.8333	-1.90442	Down	0	predicted protein
AA_10992	831	3181	48.3963	184.201	-1.92831	Down	0	isocitrate lyase
AA_10993	110	2519	6.3939	145.586	-4.50903	Down	0	oligopeptide transporter
AA_10995	542	1284	29.3168	69.0556	-1.23603	Down	0	g2 mitotic-specific cyclin cdc13
AA_11001	521	1537	24.3703	71.4848	-1.55251	Down	0	lipase 2
AA_11004	830	2043	45.9024	112.342	-1.29126	Down	0	ubiquitin-protein ligase
AA_11011	269	2437	13.7727	124.062	-3.17118	Down	0	potassium transporter
AA_11013	335	1119	16.6987	55.4605	-1.73172	Down	0	glycoside hydrolase family 63 protein
AA_11016	313	1707	14.8363	80.4512	-2.43898	Down	0	predicted protein
AA_1101	733	2242	42.362	128.832	-1.60465	Down	0	heme peroxidase
AA_11021	765	1958	36.7373	93.4922	-1.3476	Down	0	hypothetical protein CC1G_14998
AA_11022	8127	2942	373.776	134.537	1.47417	Up	0	5-methyltetrahydropteroyltriglutamate-homocysteine s-methyltransferase
AA_11024	47	3861	2.0815	170.021	-6.35194	Down	0	rna-binding protein csx1
AA_11025	867	3929	34.8442	157.004	-2.17181	Down	0	candidate oxalate decarboxylase
AA_11034	758	2388	27.564	86.3424	-1.64728	Down	0	predicted protein
AA_1116	726	1995	13.968	38.1643	-1.4501	Down	0	protein
AA_11195	4581	4	738.396	0.6411	10.1696	Up	0	oxalate decarboxylase
AA_11417	51	180	15.5092	54.4265	-1.81118	Down	0	m6 family metalloprotease domain-containing protein
AA_1155	292	712	71.362	173.014	-1.27766	Down	0
AA_1160	318	879	52.3048	143.754	-1.45859	Down	0	predicted protein
AA_11683	61	266	14.2999	62.0015	-2.1163	Down	0	thaumatin-like protein
AA_1174	340	1460	37.4524	159.908	-2.09411	Down	0	citrate synthase
AA_11805	71	567	32.9682	261.781	-2.98921	Down	0	predicted protein
AA_1188	223	836	10.3548	38.5977	-1.89822	Down	0	sulfate permease
AA_1195	429	1109	15.7616	40.5128	-1.36196	Down	0	predicted protein
AA_11967	72	264	9.4689	34.5215	-1.86623	Down	0	hypothetical protein CC1G_11812
AA_1207	255	774	29.9182	90.2929	-1.59359	Down	0	proline-rich protein
AA_12114	13481	1	5854.48	0.4318	13.7269	Up	0
AA_1219	60	329	30.4358	165.939	-2.44681	Down	0
AA_1240	70	376	9.0289	48.2214	-2.41705	Down	0	predicted protein
AA_12457	4011	895	1298.24	288.033	2.17225	Up	0
AA_12584	73	586	11.9258	95.1878	-2.99669	Down	0	protein
AA_1269	134	292	12.0549	26.1191	-1.11549	Down	0	hypothetical protein MPER_12240
AA_1282	72	1217	8.0189	134.769	-4.07094	Down	0
AA_1294	87	312	23.8172	84.9267	-1.83421	Down	0
AA_1296	314	1216	19.8268	76.3438	-1.94506	Down	0	succinate-semialdehyde dehydrogenase
AA_1300	72	8261	11.6054	1323.97	-6.83393	Down	0	glycoside hydrolase family 5 protein
AA_1304	336	1221	57.7025	208.492	-1.85328	Down	0	protein kinase response regulator receiver domain-containing protein
AA_1305	348	750	39.6355	84.9344	-1.09956	Down	0	ccr4-not transcription complex
AA_1317	169	3772	22.1774	492.166	-4.47198	Down	0	predicted protein
AA_13327	706	2069	38.4285	111.977	-1.54295	Down	0	succinyl- :3-ketoacid-coenzyme a transferase
AA_13402	84	473	28.5668	159.941	-2.48513	Down	0	alport syndrome
AA_1351	231	1199	33.24	171.548	-2.36762	Down	0	glycosyltransferase family 2 protein
AA_13542	100	418	30.9561	128.659	-2.05526	Down	0	short-chain dehydrogenase reductase sdr
AA_13593	150	341	14.4643	32.6948	-1.17656	Down	0	ccr4-not complex component
AA_1359	127	4263	8.2522	275.421	-5.06072	Down	0	predicted protein
AA_13605	80	321	17.4969	69.8062	-1.99626	Down	0
AA_13724	51	574	14.2858	159.868	-3.48423	Down	0
AA_1386	289	627	23.0758	49.7787	-1.10915	Down	0	oligopeptide transporter
AA_13926	486	12623	63.569	1641.68	-4.69071	Down	0	glycoside hydrolase family 27 protein
AA_13948	105	763	25.0524	181.01	-2.85305	Down	0	2-nitropropane dioxygenase
AA_139	509	1113	33.7643	73.4094	-1.12047	Down	0	3-isopropylmalate dehydratase
AA_1420	479	1060	59.4338	130.774	-1.13772	Down	0
AA_14238	64	550	23.8477	203.773	-3.09504	Down	0
AA_14538	114	1067	20.2995	188.913	-3.21821	Down	0
AA_1462	304	715	43.954	102.789	-1.22562	Down	0	eukaryotic translation initiation factor 5
AA_1467	71	200	12.832	35.9403	-1.48586	Down	0
AA_1499	396	1995	27.9419	139.965	-2.32457	Down	0	protein
AA_1509	70	287	7.3937	30.1414	-2.02738	Down	0	protein
AA_15274	90	363	8.841	35.4554	-2.00372	Down	0	acyl- dehydrogenase
AA_1532	62	232	5.6111	20.8766	-1.89553	Down	0	guanyl-nucleotide exchange factor
AA_15404	91	657	24.414	175.259	-2.84371	Down	0
AA_1542	55	912	12.7694	210.533	-4.04328	Down	0	autophagy-related protein atg22b2
AA_15430	354	815	18.4215	42.1694	-1.19481	Down	0	predicted protein
AA_15458	50	773	15.8022	242.909	-3.94222	Down	0
AA_15519	109	428	47.6791	186.15	-1.96504	Down	0
AA_15622	77	275	38.2556	135.848	-1.82825	Down	0
AA_15624	72	213	35.7715	105.221	-1.55654	Down	0
AA_1573	910	2317	72.6608	183.951	-1.34007	Down	0	ph domain-containing protein
AA_1574	59	1387	7.4121	173.253	-4.54686	Down	0	copper radical oxidase
AA_15761	73	324	37.8249	166.923	-2.14178	Down	0
AA_15779	62	561	10.1151	91.0037	-3.16941	Down	0
AA_1578	252	1811	7.8553	56.1305	-2.83705	Down	0
AA_16154	76	322	19.3574	81.5466	-2.07474	Down	0	d-lactaldehyde dehydrogenase
AA_1617	517	1105	44.1732	93.8746	-1.08756	Down	0	amino-acid n-acetyltransferase
AA_1627	165	1825	33.9357	373.21	-3.45911	Down	0	glycoside hydrolase family 3 protein
AA_162	227	1337	18.1253	106.147	-2.54999	Down	0
AA_163	66	826	11.5815	144.119	-3.63736	Down	0
AA_1640	446	1061	16.9591	40.1143	-1.24206	Down	0	related to intersectin 1
AA_1656	141	314	16.5914	36.7376	-1.14682	Down	0	protein
AA_16570	78	592	24.2702	183.155	-2.9158	Down	0	hypothetical protein CC1G_00410
AA_1663	148	350	15.053	35.3953	-1.23351	Down	0	protein
AA_1664	84	456	17.3354	93.5701	-2.43233	Down	0
AA_16692	191	438	20.3344	46.3649	-1.18911	Down	0	hypothetical protein SERLA73DRAFT_112593
AA_1676	79	250	6.1021	19.2003	-1.65375	Down	0	hypothetical protein CC1G_06908
AA_1679	179	361	10.6613	21.3787	-1.00379	Down	0	predicted protein
AA_16913	200	481	19.8894	47.5614	-1.25779	Down	0	glycoside hydrolase family 13 protein
AA_1702	212	873	53.8832	220.622	-2.03367	Down	0	delta 9-fatty acid desaturase
AA_17032	51	1339	12.1683	317.657	-4.70627	Down	0	alpha-aminoadipic semialdehyde synthase
AA_17077	262	534	21.0172	42.5925	-1.01903	Down	0	synoviolin 1 isoform b
AA_17133	129	283	15.6366	34.1079	-1.12518	Down	0	nonribosomal peptide synthetase
AA_1715	566	1151	51.3392	103.807	-1.01577	Down	0	lipoic acid synthase
AA_17171	1854	41	103.818	2.2828	5.50711	Up	0	fad nad -binding domain-containing protein
AA_17225	140	318	2.39	5.3978	-1.17536	Down	0	atypical pikk trrap protein kinase
AA_1739	107	289	17.7445	47.6535	-1.42521	Down	0	mitochondrial carrier protein
AA_1742	1009	8602	64.555	547.212	-3.0835	Down	0	alpha-ketoglutarate dependent xanthine dioxygenase
AA_17439	104	247	41.032	96.8955	-1.23968	Down	0	hypothetical protein CC1G_15209
AA_1754	150	329	32.1087	70.0237	-1.12488	Down	0	protein
AA_17561	76	294	26.1407	100.547	-1.9435	Down	0	alcohol dehydrogenase
AA_17763	11479	285	5249.42	129.589	5.34014	Up	0
AA_17768	109	249	29.9759	68.0868	-1.18357	Down	0	protein
AA_1779	143	481	11.8248	39.5476	-1.74177	Down	0	hypothetical protein CC1G_10963
AA_17816	50	1129	9.1461	205.342	-4.48873	Down	0	secreted protein
AA_17839	112	302	40.2429	107.894	-1.4228	Down	0
AA_17971	59	379	8.2157	52.4745	-2.67516	Down	0	hypothetical protein SCHCODRAFT_269932
AA_1799	129	2171	11.0454	184.828	-4.06467	Down	0	predicted protein
AA_18052	80	306	10.7434	40.8592	-1.92721	Down	0	secreted protein
AA_18131	93	2477	43.5185	1152.48	-4.72697	Down	0	glycoside hydrolase family 27 protein
AA_18179	85	1385	27.4384	444.535	-4.01803	Down	0	hsp70-like protein
AA_1840	125	489	14.7374	57.3241	-1.95966	Down	0
AA_18433	50	299	21.1064	125.497	-2.5719	Down	0	predicted protein
AA_18469	2950	5	789.689	1.3308	9.21285	Up	0
AA_1847	268	809	28.0862	84.2993	-1.58566	Down	0	oxoglutarate dehydrogenase (succinyl-transferring)
AA_1878	538	1461	61.8591	167.028	-1.43303	Down	0	lipid metabolism-related protein
AA_18912	74	241	31.2375	101.153	-1.69519	Down	0
AA_18965	93	360	35.6437	137.189	-1.94445	Down	0	ph domain-containing protein
AA_19045	106	15575	20.4103	2981.87	-7.19078	Down	0	glycoside hydrolase family 55 protein
AA_19124	45	161	16.4133	58.3883	-1.83081	Down	0
AA_19221	114	1475	26.3661	339.195	-3.68536	Down	0	monosaccharide transporter
AA_19407	663	1603	42.2169	101.49	-1.26545	Down	0	predicted protein
AA_1941	67	289	18.1364	77.7841	-2.10059	Down	0
AA_19427	1726	0	395.404	0	25.2368	Up	0
AA_19501	130	331	13.1667	33.3334	-1.34007	Down	0	predicted protein
AA_1953	394	1151	37.0461	107.606	-1.53837	Down	0	predicted protein
AA_19720	13566	5537	1497.08	607.555	1.30107	Up	0	beta-actin
AA_19821	1417	0	81.853	0	22.9646	Up	0
AA_19843	153	8520	22.3086	1235.2	-5.791	Down	0	predicted protein
AA_19858	1152	0	71.1404	0	22.7622	Up	0	hypothetical protein CC1G_10075
AA_2000	221	32837	22.1053	3265.76	-7.20688	Down	0	nad dependent epimerase
AA_20018	1106	0	657.764	0	25.9711	Up	0
AA_20020	1059	0	629.812	0	25.9084	Up	0
AA_20037	1097	0	649.213	0	25.9522	Up	0
AA_2004	319	2765	29.8778	257.496	-3.1074	Down	0	polysaccharide lyase family 8 protein
AA_20082	118	1453	69.4927	850.824	-3.61393	Down	0
AA_2012	134	588	11.0503	48.213	-2.12534	Down	0	protein
AA_2013	125	292	20.7866	48.2808	-1.2158	Down	0	hypothetical protein CC1G_00928
AA_20146	651	1860	381.526	1083.86	-1.50633	Down	0	hypothetical protein CC1G_07172
AA_2014	223	581	16.3266	42.2945	-1.37325	Down	0	4-coumarate- ligase
AA_20209	281	912	163.1	526.332	-1.69022	Down	0	wsc domain-containing protein
AA_2027	320	917	65.8147	187.525	-1.5106	Down	0	aspartic peptidase a1
AA_20302	251	626	143.616	356.139	-1.31023	Down	0
AA_20390	89	3177	50.4454	1790.46	-5.14947	Down	0
AA_20500	278	1540	155.382	855.845	-2.46153	Down	0
AA_20502	1205	2	673.51	1.1115	9.24305	Up	0
AA_20620	1008	4716	553.157	2573.23	-2.21782	Down	0
AA_20628	146	845	80.12	461.065	-2.52474	Down	0
AA_2066	82	339	5.4877	22.5575	-2.03933	Down	0
AA_20675	101	260	54.9262	140.588	-1.35591	Down	0
AA_2069	87	217	11.7488	29.1374	-1.31036	Down	0	membrane transporter
AA_20769	483	1171	260.321	627.534	-1.2694	Down	0	ubiquitin-conjugating enzyme
AA_2076	1783	13017	112.114	813.838	-2.85977	Down	0	glycoside hydrolase family 20 protein
AA_20945	129	466	68.0088	244.275	-1.84471	Down	0
AA_2096	2019	4876	61.6312	147.994	-1.26381	Down	0	succinate dehydrogenase flavoprotein subunit
AA_2107	192	3232	30.261	506.49	-4.065	Down	0	protein
AA_21144	226	908	115.613	461.851	-1.99812	Down	0
AA_2115	340	1796	26.0952	137.058	-2.39293	Down	0	peroxisomal multifunctional enzyme type 2
AA_2116	276	589	10.4915	22.2619	-1.08536	Down	0	protein
AA_21272	668	1952	336.028	976.33	-1.53879	Down	0
AA_213	151	669	14.22	62.6421	-2.13921	Down	0	related to glycinamide ribonucleotide transformylase
AA_2142	821	2347	40.8567	116.132	-1.50712	Down	0	predicted protein
AA_21469	405	1176	197.956	571.529	-1.52965	Down	0	glycoside hydrolase family 13 protein
AA_21529	56	1454	27.1519	700.96	-4.69021	Down	0	related to aminopeptidase
AA_21574	3042	0	1463.18	0	27.1245	Up	0
AA_2159	57	621	12.4216	134.558	-3.43731	Down	0
AA_21725	283	1714	133.462	803.709	-2.59025	Down	0	hypothetical protein CC1G_14100
AA_21741	1212	2	569.351	0.9342	9.25137	Up	0
AA_21844	47	1378	21.824	636.215	-4.86553	Down	0	auxin efflux carrier transmembrane protein
AA_21871	977	2629	451.923	1209.14	-1.41984	Down	0
AA_21899	121	844	55.7564	386.696	-2.79399	Down	0	predicted protein
AA_2199	69	527	25.7904	195.856	-2.92489	Down	0	carbohydrate-binding module family 13 protein
AA_2200	199	526	11.9587	31.4292	-1.39404	Down	0
AA_2224	521	1300	45.6125	113.164	-1.31091	Down	0	2-nitropropane dioxygenase
AA_2236	212	466	19.0719	41.6832	-1.12802	Down	0	hypothetical protein CC1G_01065
AA_22391	1411	13	599.818	5.4948	6.77031	Up	0	predicted protein
AA_22392	698	4143	296.721	1751.16	-2.56113	Down	0	predicted protein
AA_22436	1268	8	535.259	3.3578	7.31658	Up	0
AA_2244	103	240	22.048	51.0811	-1.21214	Down	0	hypothetical protein CC1G_01263
AA_22470	199	446	83.1316	185.253	-1.15603	Down	0
AA_22491	201	1145	83.6775	473.953	-2.50183	Down	0
AA_22516	161	6000	66.795	2475.06	-5.21158	Down	0	glycoside hydrolase family 27 protein
AA_22557	1802	221	739.977	90.2346	3.03573	Up	0
AA_22566	123	357	50.509	145.764	-1.52902	Down	0
AA_22669	2104	1	843.898	0.3988	11.0472	Up	0
AA_2280	765	2607	41.3603	140.146	-1.76061	Down	0	tkl lisk lisk-dd1 protein kinase
AA_22857	93	240	35.7573	91.7508	-1.35948	Down	0	phosphatidylinositol -bisphosphate-binding protein of the vacuolar membrane
AA_2290	73	208	8.206	23.2481	-1.50236	Down	0	hypothetical protein CC1G_00751
AA_22931	1045	1	395.491	0.3763	10.0375	Up	0
AA_22980	623	1483	232.142	549.445	-1.24297	Down	0	ubiquitin-conjugating enzyme
AA_2312	71	2998	19.7052	827.314	-5.39179	Down	0	glycoside hydrolase family 18 protein
AA_23198	624	1634	218.362	568.54	-1.38054	Down	0
AA_23215	1576	25	548.324	8.6485	5.98644	Up	0	predicted protein
AA_23239	332	1552	114.848	533.819	-2.21663	Down	0
AA_2327	321	714	15.2395	33.7039	-1.1451	Down	0
AA_23286	182	445	62.0696	150.899	-1.28162	Down	0	plasma membrane h+-transporting atpase
AA_23302	1079	4	365.917	1.3488	8.0837	Up	0
AA_23309	720	3093	244.171	1042.94	-2.09469	Down	0	macrofage activating glycoprotein
AA_2334	711	3101	67.0611	290.817	-2.11656	Down	0	protein
AA_23369	1633	17	538.662	5.5757	6.59408	Up	0
AA_23399	61	1570	19.9039	509.361	-4.67757	Down	0	hypothetical protein AOR_1_40124
AA_23411	1941	31	629.932	10.0034	5.97663	Up	0
AA_23485	1136	0	359.026	0	25.0976	Up	0
AA_23555	1031	6173	317.529	1890.33	-2.57368	Down	0	expansin family protein
AA_23559	141	591	43.3149	180.519	-2.05922	Down	0	predicted protein
AA_23571	1916	20	584.132	6.0627	6.59019	Up	0
AA_23606	2336	4	703.298	1.1974	9.19809	Up	0	vegetative mycelium hydrophobin 1
AA_23610	1116	13	335.158	3.8819	6.43193	Up	0	carbonic anhydrase
AA_23611	2883	9	865.824	2.6875	8.33166	Up	0	aryl-alcohol dehydrogenase
AA_2362	252	1669	14.5359	95.7228	-2.71924	Down	0	glycoside hydrolase family 17 protein
AA_23645	121	1324	35.8044	389.543	-3.44358	Down	0	hypothetical protein CC1G_02531
AA_2366	486	34196	46.1638	3229.67	-6.12848	Down	0	secreted protein
AA_23679	1894	44	553.657	12.7888	5.43604	Up	0
AA_23683	533	2240	155.431	649.495	-2.06304	Down	0
AA_236	82	762	15.8905	146.823	-3.20784	Down	0
AA_2371	5004	788	1248.2	195.438	2.67506	Up	0
AA_23739	389	1138	109.728	319.173	-1.54041	Down	0	predicted protein
AA_23749	1323	0	371.452	0	25.1467	Up	0	hypothetical protein SERLADRAFT_387091
AA_23764	158	622	43.952	172.04	-1.96874	Down	0	predicted protein
AA_23779	1102	2	304.447	0.5494	9.11412	Up	0
AA_2377	888	1804	47.3949	95.7353	-1.01432	Down	0	predicted protein
AA_23787	4381	1	1204.81	0.2734	12.1055	Up	0
AA_23842	1479	18	395.039	4.7804	6.36872	Up	0	fumarylacetoacetate hydrolase
AA_23847	1144	0	304.887	0	24.8618	Up	0
AA_23852	1326	0	353.392	0	25.0748	Up	0
AA_23924	2225	0	567.91	0	25.7592	Up	0
AA_23927	2126	0	541.497	0	25.6904	Up	0	hypothetical protein MAA_05251
AA_24029	1081	0	256.4	0	24.6119	Up	0
AA_24032	2081	7142	493.589	1684.34	-1.7708	Down	0	hypothetical protein CC1G_00475
AA_24039	2716	58235	640.428	13653.4	-4.41408	Down	0	12 kda heat shock protein (glucose and lipid-regulated protein)
AA_24052	1302	4	303.453	0.927	8.35469	Up	0
AA_2409	2381	366	98.8158	15.1031	2.7099	Up	0	protein
AA_24152	1182	9	255.737	1.9361	7.04537	Up	0	family protein
AA_24215	79	4567	16.0836	924.495	-5.845	Down	0	carbohydrate esterase family 16 protein
AA_24247	2892	25	566.798	4.8718	6.86224	Up	0
AA_24270	1140	15	216.061	2.8267	6.25618	Up	0	hypothetical protein CPC735_055200
AA_2429	106	314	15.6829	46.1921	-1.55845	Down	0
AA_24352	756	2076	123.673	337.675	-1.4491	Down	0	predicted protein
AA_24377	1492	14	229.462	2.1409	6.74389	Up	0	glycoside hydrolase family 43 protein
AA_24398	1944	31	283.45	4.4943	5.97886	Up	0	thiazole biosynthetic enzyme
AA_243	389	827	33.0264	69.8126	-1.07987	Down	0
AA_24401	1521	0	220.178	0	24.3922	Up	0	candidate g-protein alpha subunit
AA_24404	1384	0	195.197	0	24.2184	Up	0	hypothetical protein CC1G_12776
AA_24434	3850	0	472.844	0	25.4949	Up	0	pleurotolysin b
AA_24442	1093	0	122.636	0	23.5479	Up	0	rna-dependent rna polymerase
AA_24450	1443	73	153.626	7.7275	4.31327	Up	0	predicted protein
AA_24458	1169	0	115.398	0	23.4601	Up	0	rna-dependent rna polymerase
AA_24459	1051	0	101.998	0	23.282	Up	0
AA_24466	1737	0	153.406	0	23.8709	Up	0
AA_24475	1071	0	65.2374	0	22.6373	Up	0	hypothetical protein CC1G_12777
AA_24477	1658	21	89.9229	1.1325	6.31111	Up	0	hypothetical protein CC1G_02805
AA_24498	0	160	0	24.0081	-21.1951	Down	0
AA_24508	58	314	6.8382	36.8093	-2.42838	Down	0	sugar transporter
AA_24518	0	77	0	15.0295	-20.5194	Down	0
AA_24520	0	152	0	17.8359	-20.7664	Down	0
AA_24533	307	829	13.1432	35.2885	-1.42488	Down	0	related to cysteinyl-trna synthetase
AA_24541	0	91	0	40.6085	-21.9534	Down	0
AA_24544	0	161	0	35.8563	-21.7738	Down	0	hypothetical protein
AA_24547	0	109	0	33.8099	-21.689	Down	0
AA_2454	294	592	26.6874	53.4316	-1.00153	Down	0	hypothetical protein PDUPA1
AA_24566	0	75	0	35.8687	-21.7743	Down	0	hexose carrier protein
AA_24577	0	73	0	30.7472	-21.552	Down	0
AA_24587	53	591	3.3748	37.4177	-3.47085	Down	0	predicted protein
AA_24593	0	93	0	19.2811	-20.8788	Down	0
AA_24594	0	134	0	42.3301	-22.0133	Down	0	gdp-l-fucose synthetase
AA_24600	0	114	0	13.9213	-20.4089	Down	0
AA_24604	0	110	0	27.5093	-21.3915	Down	0
AA_24606	0	285	0	59.1896	-22.4969	Down	0
AA_24610	52	242	7.4383	34.4192	-2.21017	Down	0	phosphatidylinositol -bisphosphate-binding protein of the vacuolar membrane
AA_24611	0	179	0	45.6205	-22.1213	Down	0
AA_24660	57	305	3.5254	18.7563	-2.41152	Down	0
AA_24661	65	189	6.8179	19.7113	-1.53162	Down	0	hypothetical protein CC1G_10635
AA_24689	0	58	0	17.4495	-20.7348	Down	0
AA_24732	0	54	0	24.4611	-21.2221	Down	0
AA_24738	0	72	0	42.9996	-22.0359	Down	0
AA_2474	87	978	18.891	211.15	-3.4825	Down	0	ornithine aminotransferase
AA_24750	0	158	0	11.2694	-20.104	Down	0	predicted protein
AA_2475	820	3624	39.4727	173.456	-2.13564	Down	0	agc ndr protein kinase
AA_24764	0	53	0	20.6563	-20.9782	Down	0
AA_24767	0	115	0	13.874	-20.404	Down	0
AA_24776	0	54	0	7.7631	-19.5663	Down	0	predicted protein
AA_24777	0	56	0	5.7652	-19.137	Down	0	hypothetical protein SERLADRAFT_411249
AA_24780	0	295	0	47.725	-22.1863	Down	0
AA_24802	0	74	0	17.5901	-20.7463	Down	0
AA_24841	0	82	0	12.6359	-20.2691	Down	0
AA_24848	0	171	0	20.8819	-20.9938	Down	0	predicted protein
AA_24869	53	199	9.651	36.0303	-1.90046	Down	0
AA_24898	0	82	0	33.595	-21.6798	Down	0
AA_24915	0	193	0	50.1468	-22.2577	Down	0
AA_24926	0	58	0	12.775	-20.2849	Down	0
AA_24963	0	59	0	14.7858	-20.4958	Down	0	protein
AA_24976	0	78	0	13.2623	-20.3389	Down	0	glycoside hydrolase family 79 protein
AA_24992	0	83	0	19.4218	-20.8892	Down	0
AA_25009	99	300	7.884	23.7547	-1.59121	Down	0	hypothetical protein CC1G_14037
AA_25027	0	68	0	20.984	-21.0009	Down	0	hypothetical protein CC1G_09580
AA_2506	710	1729	67.3879	163.168	-1.2758	Down	0	related to heterogeneous nuclear ribonucleoprotein hrp1
AA_25077	0	230	0	19.2668	-20.8777	Down	0	predicted protein
AA_25090	0	262	0	26.721	-21.3495	Down	0	protein
AA_2509	551	1210	56.2312	122.78	-1.12664	Down	0	predicted protein
AA_25133	0	151	0	35.3336	-21.7526	Down	0
AA_25140	0	63	0	8.7428	-19.7377	Down	0
AA_25149	0	79	0	14.2177	-20.4393	Down	0	mps one binder kinase activator-like 4
AA_25151	0	100	0	14.5328	-20.4709	Down	0
AA_25155	0	171	0	33.5408	-21.6775	Down	0	tetraspanin tsp2 family
AA_25160	0	337	0	20.8955	-20.9948	Down	0	reverse transcriptase ribonuclease h
AA_25224	0	78	0	19.3454	-20.8836	Down	0
AA_25239	0	148	0	74.9621	-22.8377	Down	0
AA_25253	0	410	0	37.2853	-21.8302	Down	0
AA_25303	0	100	0	31.5896	-21.591	Down	0
AA_25309	0	324	0	40.4715	-21.9485	Down	0	hypothetical protein SERLA73DRAFT_189221
AA_25322	75	404	3.4613	18.5384	-2.42113	Down	0	alkaline phosphatase
AA_25355	49	220	4.7554	21.229	-2.1584	Down	0	other plk protein kinase
AA_25360	0	70	0	10.8845	-20.0538	Down	0
AA_25377	0	80	0	42.6811	-22.0252	Down	0
AA_25395	0	59	0	23.1451	-21.1423	Down	0
AA_25434	0	120	0	22.6492	-21.111	Down	0
AA_25438	0	52	0	19.7535	-20.9137	Down	0	ribonuclease h
AA_25454	0	52	0	27.8666	-21.4101	Down	0
AA_25473	0	583	0	58.6128	-22.4828	Down	0
AA_25502	0	163	0	50.5597	-22.2696	Down	0
AA_25506	2343	220	289.231	27.003	3.42103	Up	0
AA_25514	0	415	0	19.9587	-20.9286	Down	0	hypothetical protein CC1G_10347
AA_25530	65	258	3.4343	13.5538	-1.98061	Down	0	mitochondrial inner membrane protein
AA_25546	0	95	0	41.4686	-21.9836	Down	0
AA_2554	890	3843	78.8903	338.705	-2.10211	Down	0
AA_25571	0	189	0	64.6372	-22.6239	Down	0	carbonic anhydrase
AA_25580	0	135	0	18.5843	-20.8257	Down	0
AA_25597	0	93	0	17.0439	-20.7008	Down	0	hypothetical protein SCHCODRAFT_106275
AA_2560	276	2255	43.6141	354.308	-3.02214	Down	0	duf895 domain membrane protein
AA_25612	0	70	0	14.2905	-20.4466	Down	0	protein
AA_25623	0	57	0	29.6204	-21.4982	Down	0
AA_25627	0	97	0	6.9976	-19.4165	Down	0
AA_25658	0	185	0	49.2406	-22.2314	Down	0
AA_25676	0	264	0	25.8068	-21.2993	Down	0
AA_25693	0	67	0	10.5271	-20.0057	Down	0
AA_25704	0	104	0	26.5622	-21.3409	Down	0
AA_25731	0	51	0	12.6489	-20.2706	Down	0
AA_25738	5400	213	734.162	28.7935	4.67228	Up	0	predicted protein
AA_25742	0	75	0	13.9151	-20.4082	Down	0	protein
AA_25756	60	208	7.2948	25.1445	-1.7853	Down	0	hypothetical protein MPER_08348
AA_25769	0	171	0	41.1362	-21.972	Down	0	nadp -dependent ketose reductase
AA_25790	0	99	0	40.0135	-21.9321	Down	0
AA_25797	0	113	0	30.7587	-21.5526	Down	0
AA_25803	0	131	0	64.448	-22.6197	Down	0
AA_25807	0	69	0	35.3966	-21.7552	Down	0
AA_25810	61	197	12.8749	41.3426	-1.68307	Down	0
AA_25827	0	93	0	22.6446	-21.1107	Down	0
AA_25844	1920	47	506.112	12.3186	5.36055	Up	0	protein
AA_25848	0	139	0	48.9315	-22.2223	Down	0
AA_25895	0	63	0	35.1747	-21.7461	Down	0
AA_2589	883	3845	64.5691	279.562	-2.11425	Down	0	agc ndr protein kinase
AA_25909	0	59	0	9.2945	-19.826	Down	0
AA_25933	53	218	3.6901	15.0916	-2.03201	Down	0	protein
AA_25944	71	269	2.7186	10.2413	-1.91346	Down	0	ubiquitin c-terminal hydrolase ubp2
AA_25960	0	54	0	19.0653	-20.8625	Down	0
AA_2598	401	826	47.791	97.8811	-1.03429	Down	0	hdel sequence binding protein
AA_26003	0	120	0	9.5082	-19.8588	Down	0	atp-dependent dna helicase pif1
AA_26009	0	53	0	14.1381	-20.4312	Down	0
AA_26029	0	119	0	15.1805	-20.5338	Down	0
AA_26042	58	277	10.7397	50.9988	-2.24751	Down	0
AA_26057	0	111	0	37.3235	-21.8317	Down	0
AA_26069	0	193	0	19.2744	-20.8783	Down	0
AA_26070	0	57	0	20.6716	-20.9792	Down	0	dynamin gtpase
AA_26071	0	58	0	11.7211	-20.1607	Down	0
AA_26081	0	122	0	33.5893	-21.6796	Down	0
AA_26102	0	72	0	9.2044	-19.812	Down	0
AA_26107	0	140	0	12.8779	-20.2965	Down	0	glycosyltransferase family 22 protein
AA_26110	0	64	0	28.1414	-21.4243	Down	0
AA_26123	0	55	0	29.4743	-21.491	Down	0
AA_26146	0	108	0	22.2756	-21.087	Down	0	hydrolase
AA_2615	248	787	12.5643	39.6441	-1.65778	Down	0	hypothetical protein CC1G_01769
AA_26166	0	172	0	15.618	-20.5748	Down	0	retroelement protein
AA_26185	0	59	0	7.591	-19.5339	Down	0
AA_26186	0	319	0	49.6666	-22.2438	Down	0
AA_2624	2013	7600	120.849	453.659	-1.9084	Down	0	activator of hsp70 and hsp90 chaperones
AA_26286	0	77	0	24.7805	-21.2408	Down	0
AA_26292	60	181	3.6182	10.8528	-1.58472	Down	0	predicted protein
AA_26314	0	57	0	31.9734	-21.6084	Down	0	hypothetical protein SERLA73DRAFT_76886
AA_26315	0	128	0	25.9986	-21.31	Down	0
AA_26332	192	451	11.4243	26.6823	-1.22378	Down	0	signal sequence binding protein
AA_26341	0	73	0	18.9265	-20.852	Down	0
AA_26348	0	99	0	27.6373	-21.3982	Down	0	sugar transporter
AA_26372	0	60	0	7.8543	-19.5831	Down	0
AA_26377	0	98	0	18.7923	-20.8417	Down	0
AA_26408	14727	16	7764.07	8.3871	9.85443	Up	0	hydrophobin
AA_26411	0	61	0	15.8153	-20.5929	Down	0
AA_26424	0	116	0	45.805	-22.1271	Down	0
AA_26425	0	511	0	55.4117	-22.4018	Down	0
AA_26433	0	120	0	31.247	-21.5753	Down	0	hypothetical protein MPER_11939
AA_26435	63	196	4.9973	15.4586	-1.62919	Down	0	predicted protein
AA_26464	0	176	0	93.0711	-23.1499	Down	0
AA_26499	0	437	0	60.5049	-22.5286	Down	0
AA_26544	49	881	23.1989	414.728	-4.16004	Down	0
AA_26553	81	460	5.2746	29.7835	-2.49738	Down	0	hypothetical protein CC1G_02466
AA_26579	0	236	0	21.11	-21.0095	Down	0	protein
AA_26585	0	54	0	17.0584	-20.7021	Down	0
AA_2658	52	222	21.2091	90.0304	-2.08573	Down	0
AA_26593	0	213	0	51.0352	-22.2831	Down	0
AA_26611	67	343	11.5062	58.5689	-2.34772	Down	0	folylpolyglutamate synthetase and dihydrofolate synthetase
AA_2661	87	353	7.0398	28.401	-2.01234	Down	0
AA_26625	0	110	0	12.0699	-20.203	Down	0	protein
AA_26626	0	65	0	22.486	-21.1006	Down	0	predicted protein
AA_26651	0	380	0	99.597	-23.2477	Down	0	aorsin endoprotease precursor
AA_26672	0	266	0	76.5727	-22.8684	Down	0	predicted protein
AA_26699	0	89	0	13.6969	-20.3854	Down	0
AA_26713	0	114	0	16.214	-20.6288	Down	0
AA_26717	0	60	0	30.0101	-21.517	Down	0
AA_26719	0	201	0	36.3924	-21.7952	Down	0
AA_26721	106	314	10.4297	30.7194	-1.55845	Down	0	phosphoglycerate mutase
AA_26743	0	58	0	24.1748	-21.2051	Down	0
AA_26762	0	54	0	24.0081	-21.1951	Down	0
AA_2677	146	790	13.717	73.7993	-2.42764	Down	0	gata type transcriptional activator
AA_2678	106	410	5.5161	21.2141	-1.9433	Down	0	ich1 protein
AA_2680	60	401	15.6452	103.966	-2.73232	Down	0	g-x-x-x-q-x-w domain-containing protein
AA_26811	0	441	0	32.3977	-21.6275	Down	0	protein
AA_26847	0	63	0	8.5356	-19.7031	Down	0
AA_26861	353920	41	174401	20.0884	13.0838	Up	0
AA_26881	68	464	5.0583	34.3184	-2.76226	Down	0	hypothetical protein CC1G_11638
AA_26901	66	478	20.0708	144.532	-2.84822	Down	0
AA_26907	0	119	0	27.7375	-21.4034	Down	0
AA_26952	0	228	0	31.8247	-21.6017	Down	0	peptidase m48 family protein
AA_26989	0	52	0	11.8671	-20.1785	Down	0
AA_26995	0	206	0	23.8461	-21.1853	Down	0
AA_26998	0	59	0	11.6871	-20.1565	Down	0
AA_269	115	268	13.2606	30.7267	-1.21235	Down	0
AA_27018	0	62	0	26.0228	-21.3113	Down	0
AA_27039	1261	28	264.764	5.8455	5.50123	Up	0	related to aldehyde reductase
AA_27046	95	230	4.6851	11.2783	-1.2674	Down	0	small nucleolar ribonucleoprotein
AA_27053	0	79	0	32.2558	-21.6211	Down	0
AA_27055	0	74	0	21.7721	-21.054	Down	0
AA_27059	0	66	0	10.6345	-20.0203	Down	0	glucose transporter
AA_27139	71	228	11.9384	38.1187	-1.67489	Down	0	predicted protein
AA_27144	1930	14	995.755	7.1819	7.11528	Up	0	arylalcohol dehydrogenase
AA_27178	0	208	0	18.5226	-20.8209	Down	0	pheromone receptor rcb2 b43
AA_2719	225	464	20.5166	42.0686	-1.03595	Down	0	ctr copper uptake transporter
AA_27213	0	87	0	14.7507	-20.4924	Down	0
AA_2723	87	264	22.4912	67.8602	-1.59321	Down	0	peroxisomal dehydratase
AA_27240	107	256	8.3612	19.8902	-1.25028	Down	0
AA_27242	0	92	0	26.8704	-21.3576	Down	0
AA_27251	0	125	0	27.2324	-21.3769	Down	0
AA_27274	0	77	0	10.5155	-20.0041	Down	0
AA_27275	0	61	0	34.2172	-21.7063	Down	0	aorsin endoprotease precursor
AA_27281	0	207	0	35.7017	-21.7676	Down	0	protein
AA_27283	79	286	44.1554	158.943	-1.84784	Down	0	wsc domain-containing protein
AA_27286	0	65	0	27.5712	-21.3947	Down	0	hypothetical protein SCHCODRAFT_53572
AA_2733	158	902	73.366	416.449	-2.50495	Down	0
AA_27362	0	52	0	10.7069	-20.0301	Down	0
AA_2736	116	372	8.2525	26.3141	-1.67293	Down	0	iron-sulfur clusters transporter atm1
AA_27428	0	154	0	34.1075	-21.7017	Down	0
AA_27436	0	63	0	7.5324	-19.5228	Down	0	hypothetical protein PIIN_07401
AA_27455	55	170	3.168	9.7361	-1.61977	Down	0	predicted protein
AA_27458	197	597	15.6574	47.1786	-1.59129	Down	0	fad fmn-containing dehydrogenase
AA_27472	0	639	0	220.419	-24.3937	Down	0	glucan 1,3-beta-glucosidase
AA_27503	0	175	0	22.3242	-21.0902	Down	0
AA_2750	6208	784	883.826	110.981	2.99345	Up	0
AA_2751	101	257	53.4807	135.309	-1.33917	Down	0
AA_27536	1462	37	419.253	10.5499	5.31252	Up	0	alpha-l-arabinofuranosidase a
AA_27551	76	238	3.6024	11.217	-1.63866	Down	0	proline-rich protein rad9
AA_2755	54	298	18.1093	99.3669	-2.45603	Down	0
AA_2758	756	2386	31.5707	99.0719	-1.64989	Down	0	rho gtpase activator
AA_27592	0	52	0	29.0331	-21.4693	Down	0
AA_2759	215	830	97.2161	373.16	-1.94053	Down	0
AA_27617	0	55	0	11.4423	-20.1259	Down	0
AA_2761	10292	3516	780.49	265.115	1.55776	Up	0	protein
AA_27633	53	174	4.922	16.067	-1.70678	Down	0	hypothetical protein LACBIDRAFT_331864
AA_27634	0	171	0	40.7281	-21.9576	Down	0
AA_27641	79	242	8.4031	25.5946	-1.60685	Down	0
AA_27656	0	62	0	15.7347	-20.5855	Down	0
AA_27663	0	99	0	25.2851	-21.2699	Down	0
AA_27678	0	265	0	39.2241	-21.9033	Down	0
AA_27692	0	90	0	31.1344	-21.5701	Down	0
AA_2769	1867	163	275.888	23.9493	3.52603	Up	0	hypothetical protein CC1G_00151
AA_27703	0	102	0	31.969	-21.6082	Down	0
AA_27757	0	87	0	25.8503	-21.3017	Down	0
AA_27780	0	65	0	9.5856	-19.8705	Down	0	protein kinase subdomain-containing protein pkl ccin3
AA_27834	0	77	0	15.6663	-20.5792	Down	0
AA_27840	0	64	0	25.8673	-21.3027	Down	0
AA_27852	0	73	0	34.0971	-21.7012	Down	0
AA_27874	0	74	0	10.3051	-19.9749	Down	0	hypothetical protein CC1G_04527
AA_27880	0	266	0	23.8646	-21.1864	Down	0	pheromone-regulated membrane protein 10
AA_27901	141	496	5.874	20.5452	-1.80639	Down	0	predicted protein
AA_27913	0	297	0	18.9538	-20.8541	Down	0	homeodomain mating-type protein
AA_27915	0	261	0	53.5566	-22.3526	Down	0
AA_27959	0	85	0	13.8634	-20.4028	Down	0	hypothetical protein SERLA73DRAFT_143687
AA_27984	0	53	0	16.066	-20.6156	Down	0
AA_27991	0	133	0	42.9177	-22.0331	Down	0
AA_28013	0	92	0	35.8563	-21.7738	Down	0
AA_2805	128	335	27.7438	72.1968	-1.37977	Down	0	hypothetical iron reductase
AA_28061	0	60	0	13.513	-20.3659	Down	0
AA_28062	0	63	0	28.3242	-21.4336	Down	0
AA_2806	529	1292	25.0945	60.9401	-1.28002	Down	0	hypothetical protein SERLADRAFT_459096
AA_28085	0	52	0	26.0088	-21.3106	Down	0
AA_28099	0	200	0	45.0434	-22.1029	Down	0	mitochondrial pyruvate dehydrogenase e1 component beta subunit
AA_2809	179	383	71.5578	152.237	-1.08914	Down	0	dihydrolipoamide dehydrogenase
AA_28130	0	80	0	12.3753	-20.239	Down	0
AA_28142	59	187	4.2987	13.5471	-1.65601	Down	0	microtubule associated protein
AA_28149	9126	25	4534.04	12.3499	8.52015	Up	0
AA_28166	57	212	3.5897	13.2752	-1.8868	Down	0	predicted protein
AA_2818	68	217	34.2065	108.537	-1.66584	Down	0
AA_28205	0	115	0	32.1039	-21.6143	Down	0
AA_28215	0	370	0	64.8394	-22.6284	Down	0
AA_28258	0	176	0	14.6513	-20.4826	Down	0
AA_2825	1421	80	254.156	14.227	4.15901	Up	0	hypothetical protein CC1G_06812
AA_28273	0	226	0	31.5823	-21.5907	Down	0
AA_28275	0	66	0	26.5862	-21.3422	Down	0
AA_28279	0	77	0	34.6184	-21.7231	Down	0
AA_28293	71	273	4.5281	17.3117	-1.93477	Down	0	hypothetical protein CC1G_14709
AA_282	394	977	17.2158	42.4465	-1.30191	Down	0	gtpase activating rab protein
AA_28311	0	112	0	22.4076	-21.0956	Down	0
AA_28324	0	71	0	20.8894	-20.9943	Down	0
AA_28328	0	278	0	21.7544	-21.0529	Down	0	protein
AA_28332	0	93	0	29.4559	-21.4901	Down	0
AA_28350	104	456	3.4305	14.9559	-2.12422	Down	0	nod factor export atp-binding protein i
AA_28383	0	64	0	10.9751	-20.0658	Down	0	hypothetical protein MPER_08036
AA_28397	0	64	0	30.608	-21.5455	Down	0
AA_28404	85	266	4.688	14.5869	-1.63763	Down	0	hypothetical protein MPER_11633
AA_28405	49	202	3.7608	15.4153	-2.03525	Down	0	f1f0 atp synthase assembly protein atp10
AA_28409	0	123	0	58.5912	-22.4823	Down	0
AA_28417	0	780	0	119.124	-23.506	Down	0	pyruvate decarboxylase thi3
AA_28420	72	215	4.4417	13.1879	-1.57003	Down	0	archain 1
AA_28486	0	60	0	30.6487	-21.5474	Down	0	hypothetical protein CC1G_10336
AA_2848	118	993	22.6847	189.809	-3.06476	Down	0	related to ppn1-vacuolar endopolyphosphatase
AA_28497	56	181	15.2271	48.9355	-1.68424	Down	0	hypothetical iron reductase
AA_28508	0	65	0	24.7703	-21.2402	Down	0
AA_28559	0	81	0	20.8207	-20.9896	Down	0
AA_28583	73	352	5.0161	24.0491	-2.26134	Down	0	related to pleiotropic drug resistance control protein pdr6
AA_28599	0	55	0	8.934	-19.7689	Down	0	protein
AA_2859	5869	559	665.937	63.0664	3.40044	Up	0	jkappa-recombination signal binding protein
AA_28628	0	54	0	14.3411	-20.4517	Down	0
AA_28662	0	61	0	16.2361	-20.6308	Down	0	PREDICTED: hypothetical protein LOC100641222
AA_28678	130	334	28.7977	73.5662	-1.35309	Down	0	predicted protein
AA_28704	0	134	0	22.2175	-21.0833	Down	0
AA_2870	53	368	7.6539	52.8408	-2.78739	Down	0	dmc1 protein
AA_28716	0	78	0	38.3736	-21.8717	Down	0
AA_28730	0	148	0	16.1509	-20.6232	Down	0	polyprotein
AA_28733	77	213	4.8292	13.2824	-1.45966	Down	0	O-acetyltransferase
AA_2873	5661	1912	291.324	97.8336	1.57422	Up	0	fasciclin domain family protein
AA_28750	0	71	0	27.5821	-21.3953	Down	0	cyclohydrolase
AA_2875	96	230	15.4739	36.8616	-1.25228	Down	0	predicted protein
AA_28766	0	326	0	30.1721	-21.5248	Down	0	other 1 protein kinase
AA_2877	4160	111	1410.76	37.4284	5.2362	Up	0
AA_287	122	649	10.9753	58.0524	-2.4031	Down	0	predicted protein
AA_28801	0	97	0	22.9211	-21.1282	Down	0
AA_28805	0	196	0	27.3581	-21.3835	Down	0
AA_28814	0	126	0	17.7943	-20.763	Down	0
AA_28832	0	66	0	24.1545	-21.2039	Down	0
AA_28852	0	94	0	12.6784	-20.2739	Down	0
AA_28875	0	53	0	17.1487	-20.7097	Down	0
AA_2887	862	1829	72.3701	152.68	-1.07705	Down	0	ubiquinol-cytochrome c reductase complex core protein 2
AA_28885	79	211	5.057	13.4298	-1.40908	Down	0	catalytic subunit of dna polymerase delta
AA_28899	70	286	6.8652	27.8892	-2.02233	Down	0	predicted protein
AA_28906	0	167	0	30.3739	-21.5344	Down	0
AA_28938	0	59	0	24.0081	-21.1951	Down	0
AA_28940	47	206	2.649	11.5445	-2.12369	Down	0	aaap amino acid permease
AA_2894	13472	569	934.209	39.2321	4.57364	Up	0	mfs nicotinic acid transporter
AA_2895	95	435	12.5897	57.319	-2.18677	Down	0	predicted protein
AA_28974	0	140	0	39.3576	-21.9082	Down	0
AA_28980	0	97	0	25.933	-21.3064	Down	0
AA_29009	0	254	0	86.6202	-23.0463	Down	0
AA_29032	0	338	0	31.4525	-21.5847	Down	0
AA_29063	1367	43	416.758	13.0347	4.99878	Up	0	epoxide hydrolase
AA_29076	0	69	0	13.5561	-20.3705	Down	0	hypothetical protein CC1G_07203
AA_29097	0	69	0	33.3984	-21.6713	Down	0
AA_29147	0	91	0	44.0471	-22.0706	Down	0
AA_29187	129	786	5.2615	31.8756	-2.59891	Down	0	phosphatidylinositol phosphate kinase pipk5
AA_2918	7696	2583	491.603	164.055	1.58331	Up	0	trehalose phosphorylase
AA_29227	0	67	0	11.5723	-20.1422	Down	0
AA_29233	0	83	0	49.569	-22.241	Down	0
AA_29243	0	96	0	17.1742	-20.7118	Down	0
AA_29276	0	59	0	25.6608	-21.2911	Down	0
AA_29281	0	72	0	10.5789	-20.0128	Down	0	protein
AA_29318	0	81	0	17.3012	-20.7224	Down	0	hypothetical protein SERLA73DRAFT_183076
AA_29330	0	58	0	7.9028	-19.592	Down	0	atp-dependent dna helicase
AA_2933	4087	155	616.773	23.2579	4.72895	Up	0	gnat family
AA_29363	0	85	0	18.1234	-20.7894	Down	0
AA_2938	7763	415	796.277	42.3253	4.23368	Up	0	hypothetical protein SERLA73DRAFT_178667
AA_29455	0	106	0	15.312	-20.5462	Down	0	protein
AA_29456	0	103	0	9.2824	-19.8241	Down	0
AA_2945	6117	1703	325.329	90.0569	1.85299	Up	0	glucose-6-phosphate 1-dehydrogenase
AA_29461	0	51	0	18.2748	-20.8014	Down	0
AA_2948	66	223	20.0708	67.4283	-1.74826	Down	0	dmc1 protein
AA_29491	0	101	0	14.625	-20.48	Down	0
AA_294	364	926	31.4344	79.5119	-1.33883	Down	0	predicted protein
AA_29501	0	259	0	50.7186	-22.2741	Down	0
AA_29512	0	57	0	18.5932	-20.8263	Down	0
AA_2952	3808	1111	1033.11	299.697	1.78542	Up	0
AA_29532	0	60	0	25.6314	-21.2895	Down	0	sterol 24-c-methyltransferase
AA_29545	0	65	0	17.2625	-20.7192	Down	0
AA_29548	49	212	3.9099	16.82	-2.10497	Down	0	related to bpl1-biotin holocarboxylase synthetase
AA_2958	251	627	27.852	69.1778	-1.31253	Down	0	plasma membrane h+-transporting atpase
AA_29592	0	85	0	23.2955	-21.1516	Down	0
AA_29616	0	73	0	13.9983	-20.4168	Down	0
AA_29643	0	79	0	17.8256	-20.7655	Down	0
AA_29660	0	172	0	47.3555	-22.1751	Down	0	transaldolase- partial
AA_2967	361	987	161.419	438.815	-1.4428	Down	0	glycoside hydrolase family 13 protein
AA_29680	0	52	0	13.0044	-20.3106	Down	0
AA_29685	55	460	2.2357	18.5921	-3.05589	Down	0	hypothetical protein CC1G_00996
AA_2968	223	570	99.713	253.419	-1.34567	Down	0	mads box transcription factor mcm1
AA_29693	0	80	0	33.8142	-21.6892	Down	0
AA_29698	84	516	5.6309	34.3925	-2.61066	Down	0	cytochrome p450
AA_29763	0	209	0	38.6571	-21.8823	Down	0	ankyrin repeat protein
AA_29777	0	53	0	7.2215	-19.4619	Down	0
AA_29783	73	360	12.0729	59.1981	-2.29378	Down	0	predicted protein
AA_29798	0	135	0	53.3075	-22.3459	Down	0
AA_29812	0	127	0	40.8717	-21.9627	Down	0	hypothetical protein SERLA73DRAFT_124720
AA_29813	51	186	5.9836	21.6983	-1.8585	Down	0	endosome protein
AA_29884	0	52	0	12.0272	-20.1979	Down	0
AA_29891	0	54	0	14.4049	-20.4581	Down	0
AA_29897	0	52	0	23.1189	-21.1406	Down	0
AA_29914	0	212	0	36.9356	-21.8166	Down	0
AA_29921	0	96	0	19.9721	-20.9296	Down	0
AA_2992	294	910	124.106	381.947	-1.6218	Down	0	gtp binding protein cdc42
AA_29945	0	122	0	16.6989	-20.6713	Down	0	fad binding domain-containing protein
AA_29946	0	117	0	22.8742	-21.1253	Down	0
AA_29961	53	209	3.5215	13.8076	-1.9712	Down	0	deuterolysin m35 metalloprotease
AA_29997	0	56	0	10.7385	-20.0344	Down	0	atp-dependent dna helicase pif1
AA_30002	0	215	0	31.17	-21.5717	Down	0	probable zinc metallo-protease
AA_30011	0	51	0	14.5417	-20.4718	Down	0
AA_30044	0	329	0	33.1598	-21.661	Down	0
AA_30056	0	63	0	24.6337	-21.2322	Down	0
AA_30058	0	143	0	61.9704	-22.5631	Down	0
AA_30075	0	85	0	25.0085	-21.254	Down	0
AA_30100	0	215	0	16.3969	-20.645	Down	0	predicted protein
AA_30124	0	174	0	53.6942	-22.3563	Down	0
AA_30129	0	490	0	71.8192	-22.7759	Down	0
AA_30139	62	205	5.52	18.1477	-1.71705	Down	0	hypothetical protein CC1G_06925
AA_30144	0	73	0	14.5082	-20.4684	Down	0
AA_30147	0	189	0	17.9918	-20.7789	Down	0
AA_30159	0	70	0	27.824	-21.4079	Down	0	phospho-2-dehydro-3-deoxyheptonate aldolase
AA_30171	70	331	2.7209	12.7925	-2.23314	Down	0	hypothetical protein CC1G_05514
AA_30175	104	376	8.8359	31.763	-1.8459	Down	0	cytochrome p450
AA_30226	0	207	0	53.3227	-22.3463	Down	0
AA_30238	0	277	0	52.4468	-22.3224	Down	0
AA_30259	0	58	0	12.1084	-20.2076	Down	0	sdri_stasa ame: full=serine-aspartate repeat-containing protein i flags: precursor
AA_3026	121	290	8.8054	20.9836	-1.2528	Down	0	acetyl- synthetase
AA_30278	0	55	0	23.4955	-21.164	Down	0	predicted protein
AA_3028	980	4786	42.4065	205.919	-2.27972	Down	0	amino acid permease
AA_30304	0	85	0	24.7657	-21.2399	Down	0	rnp domain-containing protein
AA_30324	0	102	0	13.4551	-20.3597	Down	0
AA_30326	0	123	0	17.1886	-20.713	Down	0	hypothetical protein CTHT_0056370
AA_30327	0	63	0	16.6576	-20.6677	Down	0
AA_30331	0	107	0	31.8718	-21.6038	Down	0	fibronectin type iii brca1 domain-containing protein
AA_30343	0	119	0	20.6428	-20.9772	Down	0	sugar transporter 1
AA_30351	0	223	0	32.0204	-21.6106	Down	0
AA_30358	0	52	0	22.3732	-21.0933	Down	0
AA_30360	0	80	0	34.4202	-21.7148	Down	0
AA_30362	0	113	0	17.127	-20.7078	Down	0
AA_30365	0	110	0	12.528	-20.2567	Down	0
AA_3036	281	670	58.491	138.668	-1.24534	Down	0	nadh-ubiquinone oxidoreductase 20 kda subunit
AA_30378	0	118	0	16.6841	-20.67	Down	0
AA_3037	442	1288	30.6327	88.7556	-1.53477	Down	0	predicted protein
AA_30422	0	229	0	30.6458	-21.5473	Down	0	hypothetical protein CC1G_02661
AA_30437	0	143	0	18.6585	-20.8314	Down	0
AA_30450	0	64	0	12.9993	-20.31	Down	0	related to ty3b-ty3b protein
AA_30460	0	83	0	9.6732	-19.8836	Down	0
AA_30461	23674	734	9958.65	307.003	5.01963	Up	0	Aa41-PRI4
AA_30467	0	200	0	36.8223	-21.8121	Down	0
AA_30471	109	357	6.0615	19.7395	-1.70334	Down	0	acyl-CoA-dehydrogenase
AA_30488	0	89	0	40.6221	-21.9538	Down	0	predicted protein
AA_30490	59	176	10.6792	31.6749	-1.56854	Down	0	hypothetical protein SCHCODRAFT_111649
AA_30491	0	74	0	24.9523	-21.2507	Down	0
AA_30493	0	164	0	25.3368	-21.2728	Down	0
AA_30496	0	127	0	20.6294	-20.9763	Down	0
AA_30497	0	80	0	10.2162	-19.9624	Down	0
AA_30518	0	98	0	26.9816	-21.3635	Down	0
AA_30550	0	52	0	15.7232	-20.5845	Down	0
AA_30554	58	223	5.0852	19.4401	-1.93466	Down	0
AA_30556	0	462	0	35.9655	-21.7782	Down	0
AA_30560	88	271	7.2569	22.2206	-1.61447	Down	0	predicted protein
AA_30627	0	59	0	10.9975	-20.0687	Down	0
AA_30629	0	56	0	18.7773	-20.8406	Down	0
AA_30644	0	99	0	17.6583	-20.7519	Down	0
AA_30651	0	103	0	21.9612	-21.0665	Down	0
AA_30652	0	65	0	19.1711	-20.8705	Down	0
AA_30660	0	51	0	12.4432	-20.2469	Down	0
AA_30668	0	73	0	15.2135	-20.5369	Down	0
AA_30670	69	249	12.3778	44.4132	-1.84323	Down	0
AA_30701	0	69	0	11.4403	-20.1257	Down	0
AA_30710	0	59	0	14.0245	-20.4195	Down	0
AA_30712	0	62	0	18.3313	-20.8059	Down	0
AA_30761	0	86	0	31.1888	-21.5726	Down	0	vacuolar assembling protein vps41
AA_30778	0	53	0	24.1907	-21.206	Down	0	zuotin
AA_30785	0	1038	0	45.7256	-22.1246	Down	0	mitochondrial intermediate peptidase
AA_30802	0	93	0	23.4533	-21.1614	Down	0
AA_30810	0	144	0	61.5155	-22.5525	Down	0
AA_30842	0	201	0	15.7187	-20.5841	Down	0
AA_30843	0	69	0	31.3742	-21.5811	Down	0
AA_30872	0	60	0	13.8243	-20.3988	Down	0
AA_30882	0	84	0	44.2255	-22.0764	Down	0
AA_30896	0	98	0	54.4629	-22.3768	Down	0	hypothetical protein SERLADRAFT_446123
AA_30913	54	336	2.4998	15.4654	-2.62916	Down	0	camk camkl kin1 protein kinase
AA_30935	0	77	0	24.2602	-21.2102	Down	0
AA_30978	0	187	0	28.8159	-21.4584	Down	0
AA_30980	71	234	7.6126	24.9463	-1.71236	Down	0	hypothetical protein SCHCODRAFT_258751
AA_30982	49	284	3.3347	19.2173	-2.52678	Down	0	endoplasmic reticulum protein
AA_30987	0	116	0	30.2054	-21.5264	Down	0	secreted protein
AA_30994	0	354	0	133.211	-23.6672	Down	0
AA_3099	71	231	9.556	30.9135	-1.69376	Down	0	phospholipid-transporting atpase 1
AA_31003	119	404	10.5793	35.7116	-1.75515	Down	0	nuclear condensin complex protein
AA_31006	0	59	0	11.3318	-20.1119	Down	0	hypothetical protein SCHCODRAFT_103113
AA_31015	0	406	0	38.4357	-21.874	Down	0
AA_31019	0	75	0	43.0768	-22.0385	Down	0
AA_31028	50	238	2.8786	13.6241	-2.24272	Down	0
AA_31031	0	134	0	20.2078	-20.9465	Down	0
AA_31035	0	63	0	11.8165	-20.1724	Down	0
AA_31036	0	143	0	38.0616	-21.8599	Down	0
AA_31051	0	359	0	66.6068	-22.6672	Down	0
AA_31055	74	293	4.5166	17.7815	-1.97707	Down	0	predicted protein
AA_31066	0	118	0	24.1308	-21.2024	Down	0
AA_31069	0	61	0	6.2213	-19.2469	Down	0
AA_31082	56	194	4.3788	15.0828	-1.7843	Down	0	hypothetical protein MPER_05054
AA_31089	292	2515	171.13	1465.54	-3.09827	Down	0
AA_31097	0	156	0	42.3673	-22.0145	Down	0
AA_31099	0	156	0	54.5957	-22.3804	Down	0
AA_31116	0	52	0	19.2065	-20.8732	Down	0	hypothetical protein SERLADRAFT_359944
AA_31119	0	53	0	16.3551	-20.6413	Down	0
AA_31126	116	558	22.4432	107.344	-2.25789	Down	0	predicted protein
AA_31134	0	188	0	23.9571	-21.192	Down	0
AA_31135	0	605	0	173.328	-24.047	Down	0	nadp -dependent ketose reductase
AA_31138	71	197	15.1444	41.7809	-1.46406	Down	0	predicted protein
AA_31141	0	117	0	37.5528	-21.8405	Down	0
AA_31171	0	127	0	20.354	-20.9569	Down	0	hypothetical protein SCHCODRAFT_15075
AA_31174	0	69	0	14.5568	-20.4733	Down	0	sugar transporter 1
AA_31191	0	52	0	18.3591	-20.8081	Down	0
AA_31199	0	93	0	15.7236	-20.5845	Down	0
AA_31227	0	82	0	38.3009	-21.8689	Down	0
AA_31233	0	83	0	32.1399	-21.6159	Down	0
AA_31236	0	58	0	23.4423	-21.1607	Down	0
AA_31238	0	104	0	55.2399	-22.3973	Down	0
AA_31248	81	673	22.6366	187.008	-3.04637	Down	0
AA_31249	0	96	0	36.0122	-21.7801	Down	0
AA_31250	0	95	0	36.2027	-21.7877	Down	0
AA_31262	0	79	0	25.0217	-21.2547	Down	0
AA_31268	0	103	0	53.2939	-22.3455	Down	0
AA_31272	0	69	0	29.6875	-21.5014	Down	0	conjugated polyketone reductase c1
AA_31292	0	523	0	46.5391	-22.15	Down	0	hypothetical protein SERLA73DRAFT_182947
AA_31295	0	55	0	10.788	-20.041	Down	0
AA_31301	0	104	0	38.5315	-21.8776	Down	0
AA_31303	0	74	0	24.8129	-21.2427	Down	0
AA_31306	0	65	0	35.3061	-21.7515	Down	0
AA_31313	0	199	0	67.4804	-22.686	Down	0
AA_31324	74	327	5.8277	25.6055	-2.13546	Down	0	scf e3 ubiquitin ligase complex f-box protein grra
AA_31329	0	79	0	22.6871	-21.1134	Down	0	predicted protein
AA_31332	0	124	0	37.3996	-21.8346	Down	0	glycosyltransferase family 2 protein
AA_31340	0	122	0	32.3288	-21.6244	Down	0
AA_31342	0	92	0	46.7955	-22.1579	Down	0
AA_31344	0	262	0	27.6125	-21.3969	Down	0
AA_31349	0	80	0	41.9356	-21.9997	Down	0
AA_3134	13250	5210	939.869	367.457	1.35488	Up	0	predicted protein
AA_31356	0	61	0	31.4269	-21.5836	Down	0
AA_31366	0	249	0	41.8043	-21.9952	Down	0
AA_3136	63	385	13.9048	84.4893	-2.60319	Down	0
AA_31372	0	79	0	18.3428	-20.8068	Down	0	reverse transcriptase ribonuclease h
AA_31373	0	70	0	15.0859	-20.5248	Down	0
AA_31383	0	176	0	54.1722	-22.3691	Down	0
AA_31418	0	61	0	15.3511	-20.5499	Down	0
AA_31428	0	81	0	10.0969	-19.9455	Down	0	protein
AA_31436	0	158	0	42.0541	-22.0038	Down	0
AA_31448	214	529	39.8703	97.9961	-1.29741	Down	0	predicted protein
AA_31453	0	114	0	19.0064	-20.8581	Down	0
AA_31456	0	84	0	10.2892	-19.9727	Down	0	predicted protein
AA_31463	0	231	0	22.2369	-21.0845	Down	0
AA_31466	134	410	5.8151	17.6911	-1.60515	Down	0	vps51 vps67 domain-containing protein
AA_3147	5292	767	300.233	43.2665	2.79476	Up	0	related to putidaredoxin reductase
AA_31542	80	291	4.7861	17.3101	-1.85469	Down	0	ubiquitin c-terminal hydrolase ubp2
AA_31543	0	87	0	46.4157	-22.1462	Down	0
AA_31554	0	56	0	24.9899	-21.2529	Down	0
AA_31571	0	110	0	33.3446	-21.669	Down	0
AA_31573	76	250	6.4844	21.2086	-1.7096	Down	0	hypothetical protein CC1G_00336
AA_31605	0	82	0	20.2122	-20.9468	Down	0
AA_3161	78	546	30.4752	212.111	-2.79911	Down	0	duf895 domain membrane protein
AA_31621	99	453	6.0856	27.6876	-2.18577	Down	0	acyl- dehydrogenase
AA_31662	115	515	9.8677	43.9381	-2.15469	Down	0	potassium:hydrogen antiporter
AA_31683	231	505	17.7407	38.5627	-1.12014	Down	0	predicted protein
AA_31684	0	52	0	23.2049	-21.146	Down	0
AA_31686	0	440	0	22.3426	-21.0914	Down	0	hypothetical protein CC1G_01062
AA_31692	63	272	2.9769	12.7793	-2.10193	Down	0	predicted protein
AA_31700	0	146	0	39.7413	-21.9222	Down	0
AA_31718	0	65	0	11.6806	-20.1557	Down	0
AA_31720	0	154	0	43.1922	-22.0423	Down	0
AA_31741	0	156	0	12.2314	-20.2222	Down	0
AA_31742	0	157	0	48.6986	-22.2154	Down	0
AA_31744	0	214	0	19.4464	-20.8911	Down	0	protein
AA_31753	0	155	0	27.282	-21.3795	Down	0	hypothetical protein
AA_31754	0	109	0	50.7148	-22.274	Down	0
AA_31765	60	797	9.0887	120.041	-3.7233	Down	0	hypothetical protein CC1G_08788
AA_31769	0	122	0	13.9609	-20.413	Down	0
AA_31784	56	176	3.933	12.2904	-1.64383	Down	0	transcription factor gata-4
AA_31798	45	241	4.9121	26.1571	-2.41279	Down	0	ubiquitin-specific protease
AA_31800	0	60	0	24.415	-21.2193	Down	0
AA_31817	65	488	6.4113	47.8593	-2.90011	Down	0	efflux protein
AA_31846	0	103	0	19.4711	-20.8929	Down	0
AA_31849	0	54	0	10.7678	-20.0383	Down	0
AA_31853	0	335	0	34.817	-21.7314	Down	0	predicted protein
AA_31861	0	356	0	56.082	-22.4191	Down	0
AA_31867	0	80	0	14.7742	-20.4946	Down	0
AA_31870	55	348	5.2657	33.1278	-2.65335	Down	0	hypothetical protein LACBIDRAFT_311273
AA_31879	0	52	0	21.0172	-21.0031	Down	0
AA_31894	0	178	0	21.1557	-21.0126	Down	0	terpene cyclase
AA_31897	0	152	0	60.0203	-22.517	Down	0
AA_31918	0	134	0	32.7606	-21.6435	Down	0
AA_31920	0	100	0	11.9206	-20.185	Down	0
AA_31936	89	306	3.2839	11.2263	-1.7734	Down	0	protein
AA_31956	0	145	0	19.0021	-20.8577	Down	0
AA_31960	114	813	5.1683	36.6478	-2.82596	Down	0	predicted protein
AA_31970	56	331	5.3277	31.3108	-2.55508	Down	0	hypothetical protein CC1G_08849
AA_31975	0	88	0	17.6648	-20.7524	Down	0
AA_3198	6115	2602	231.356	97.8833	1.24098	Up	0	protein
AA_32021	0	60	0	22.8649	-21.1247	Down	0
AA_32042	63	2053	4.302	139.391	-5.01799	Down	0	predicted protein
AA_32054	72	372	5.6592	29.0723	-2.36098	Down	0	phosphatase dcr2
AA_32061	0	270	0	42.815	-22.0297	Down	0
AA_32088	0	82	0	17.269	-20.7198	Down	0
AA_32098	0	94	0	35.4837	-21.7587	Down	0
AA_32108	0	76	0	20.8766	-20.9935	Down	0	glycoside hydrolase family 16 protein
AA_32110	0	86	0	27.1671	-21.3734	Down	0
AA_32117	0	379	0	28.9779	-21.4665	Down	0	hypothetical protein CC1G_04144
AA_32123	0	159	0	20.7011	-20.9813	Down	0
AA_32128	21601	9983	6050.72	2780.43	1.1218	Up	0
AA_32129	0	136	0	17.7066	-20.7559	Down	0
AA_32134	307	844	39.3458	107.552	-1.45076	Down	0	nucleoporin pom152
AA_32145	0	177	0	17.121	-20.7073	Down	0	protein
AA_32154	0	69	0	24.7988	-21.2418	Down	0
AA_32175	59	539	8.1499	74.0296	-3.18325	Down	0
AA_32183	0	86	0	16.3346	-20.6395	Down	0
AA_32197	59	196	7.0876	23.4109	-1.72381	Down	0	predicted protein
AA_32206	103	243	20.7597	48.6976	-1.23007	Down	0	hypothetical protein SERLA73DRAFT_143163
AA_32218	0	86	0	15.5944	-20.5726	Down	0	cell division cycle protein 48
AA_32220	55	211	12.8934	49.1817	-1.93149	Down	0
AA_32223	0	105	0	13.212	-20.3334	Down	0
AA_32234	0	172	0	55.5026	-22.4041	Down	0
AA_32236	0	338	0	58.4636	-22.4791	Down	0
AA_32239	0	86	0	26.9543	-21.3621	Down	0
AA_3223	65	245	23.0805	86.4998	-1.90602	Down	0
AA_32258	86	344	4.6959	18.6766	-1.99176	Down	0	cell polarity protein
AA_32268	57	210	4.4656	16.3585	-1.87311	Down	0	predicted protein
AA_32272	0	63	0	11.8535	-20.1769	Down	0	hypothetical protein CC1G_03118
AA_32286	0	65	0	18.2305	-20.7979	Down	0
AA_32289	0	866	0	46.0794	-22.1357	Down	0
AA_32294	0	87	0	25.5343	-21.284	Down	0	intronic protein
AA_32311	0	103	0	15.8719	-20.598	Down	0
AA_32315	45	203	4.3289	19.4169	-2.16524	Down	0	40s ribosomal protein s7
AA_32320	0	103	0	14.6495	-20.4824	Down	0
AA_32321	0	60	0	15.9699	-20.6069	Down	0
AA_32324	141	572	6.0666	24.4701	-2.01206	Down	0
AA_32329	0	76	0	20.6873	-20.9803	Down	0
AA_32333	0	70	0	18.8828	-20.8486	Down	0
AA_32337	72	240	4.5558	15.0994	-1.72871	Down	0	chaperone regulator
AA_32339	61	213	4.1304	14.3402	-1.79571	Down	0	nucleus protein
AA_32344	80	256	10.0817	32.0777	-1.66983	Down	0
AA_32347	81	259	3.7641	11.9671	-1.6687	Down	0	predicted protein
AA_32349	3803	30	938.919	7.3645	6.99427	Up	0
AA_3234	526	2364	21.0346	93.9967	-2.15985	Down	0	nucleolar complex-associated protein 3
AA_32353	0	60	0	9.1518	-19.8037	Down	0
AA_32363	0	153	0	45.4609	-22.1162	Down	0	fructose- -bisphosphatase
AA_32364	0	100	0	24.0081	-21.1951	Down	0	hypothetical protein VDAG_03821
AA_32365	0	138	0	22.3256	-21.0903	Down	0
AA_32368	0	277	0	35.0382	-21.7405	Down	0	hypothetical protein SERLA73DRAFT_68419
AA_32379	97	335	16.0201	55.0118	-1.77986	Down	0	predicted protein
AA_32386	0	55	0	13.2842	-20.3413	Down	0
AA_32389	0	143	0	20.5333	-20.9695	Down	0
AA_32390	82	339	8.4758	34.8405	-2.03934	Down	0
AA_32396	55	258	4.4386	20.7022	-2.22161	Down	0	universal stress protein family domain-containing protein
AA_32421	0	110	0	25.6896	-21.2928	Down	0
AA_32423	0	174	0	22.9276	-21.1287	Down	0	homeodomain transcription hd1 mating-type protein
AA_32429	0	60	0	13.4625	-20.3605	Down	0
AA_32456	0	69	0	14.3799	-20.4556	Down	0
AA_32463	0	259	0	49.9847	-22.2531	Down	0
AA_32467	0	235	0	49.4037	-22.2362	Down	0
AA_32474	0	171	0	35.2697	-21.75	Down	0
AA_32479	0	80	0	15.8208	-20.5934	Down	0
AA_32483	0	138	0	25.1375	-21.2614	Down	0	predicted protein
AA_32485	0	521	0	112.687	-23.4258	Down	0
AA_32486	0	174	0	35.3419	-21.7529	Down	0	hypothetical protein SCHCODRAFT_234946
AA_32491	0	350	0	23.4716	-21.1625	Down	0	a mating type protein
AA_32495	73	213	6.1545	17.8552	-1.53663	Down	0	glutamate-cysteine ligase catalytic subunit
AA_32496	122	323	12.6973	33.4251	-1.39641	Down	0	predicted protein
AA_32502	0	443	0	30.7032	-21.55	Down	0	retroelement protein
AA_32504	0	265	0	45.4439	-22.1157	Down	0
AA_32507	70	425	12.0214	72.5708	-2.59378	Down	0	peptidyl-prolyl cis-trans isomerase b
AA_32517	0	311	0	52.4335	-22.3221	Down	0	hypothetical protein CGB_B4380C
AA_32523	0	106	0	15.5935	-20.5725	Down	0	protein
AA_32526	77	328	4.1408	17.5382	-2.08252	Down	0	predicted protein
AA_32527	0	208	0	30.5238	-21.5415	Down	0
AA_32529	0	283	0	19.82	-20.9185	Down	0
AA_32535	0	178	0	20.2918	-20.9525	Down	0	hypothetical protein CC1G_15320
AA_32537	222	467	6.996	14.633	-1.06462	Down	0	uba ts-n domain-containing protein
AA_32539	64	228	6.9173	24.5025	-1.82465	Down	0	predicted protein
AA_3253	563	2402	206.597	876.406	-2.08478	Down	0
AA_32542	69	249	7.1628	25.7009	-1.84322	Down	0	aminophospholipid-transporting p-type atpase
AA_32543	72	221	2.6206	7.9979	-1.60972	Down	0	nadph-dependent glutamate synthase
AA_32545	72	670	6.2267	57.6126	-3.20984	Down	0	dihydroorotate dehydrogenase
AA_32546	88	388	5.5421	24.2962	-2.13223	Down	0	synoviolin 1 isoform b
AA_3254	4877	807	775.75	127.632	2.6036	Up	0	protein
AA_32550	0	59	0	35.412	-21.7558	Down	0	subunit of dna replication factor c (rf-c) rfc5p
AA_32564	0	85	0	51.0172	-22.2826	Down	0
AA_32567	0	107	0	64.2217	-22.6146	Down	0
AA_32570	0	58	0	34.8118	-21.7311	Down	0
AA_32576	0	153	0	91.831	-23.1305	Down	0
AA_32585	94	433	56.4602	258.595	-2.19539	Down	0	2-hydroxyacid dehydrogenase
AA_3259	191	388	70.0887	141.568	-1.01424	Down	0
AA_32622	0	762	0	452.826	-25.4325	Down	0	Aa1-PRI4
AA_32623	0	245	0	145.594	-23.7954	Down	0	family 7 glycoside hydrolase
AA_32628	0	92	0	54.6719	-22.3824	Down	0
AA_32635	116	778	69.3294	462.334	-2.7374	Down	0
AA_32656	0	232	0	137.189	-23.7097	Down	0
AA_32659	0	325	0	192.183	-24.196	Down	0
AA_3265	306	633	111.61	229.564	-1.04043	Down	0
AA_32755	0	96	0	55.9412	-22.4155	Down	0
AA_32770	0	235	0	136.94	-23.707	Down	0
AA_32771	0	253	0	147.429	-23.8135	Down	0
AA_32784	0	241	0	139.757	-23.7364	Down	0
AA_32785	50	254	29.1615	147.296	-2.33658	Down	0
AA_32786	0	2288	0	1333.27	-26.9904	Down	0
AA_32789	0	247	0	143.237	-23.7719	Down	0
AA_32805	0	230	0	133.378	-23.669	Down	0
AA_32818	284	1054	164.841	608.283	-1.88366	Down	0
AA_32825	76	199	43.9014	114.297	-1.38045	Down	0
AA_32849	0	53	0	30.4409	-21.5376	Down	0	monocarboxylate permease
AA_32881	2106	255	1210.74	145.764	3.05418	Up	0
AA_32886	0	385	0	219.031	-24.3846	Down	0
AA_32895	0	212	0	120.609	-23.5238	Down	0	hypothetical protein SCHCODRAFT_255898
AA_32909	0	53	0	30.0101	-21.517	Down	0
AA_32925	84	310	47.8359	175.531	-1.87556	Down	0
AA_3292	308	1023	63.1315	208.492	-1.72356	Down	0	predicted protein
AA_3294	62	245	22.2112	87.2699	-1.9742	Down	0	uridine nucleosidase
AA_32951	60	241	33.8492	135.186	-1.99775	Down	0
AA_32958	598	1657	337.364	929.473	-1.46211	Down	0
AA_32959	0	486	0	272.615	-24.7004	Down	0
AA_32960	0	110	0	61.7031	-22.5569	Down	0
AA_32971	0	75	0	42.0703	-22.0044	Down	0
AA_32976	0	95	0	53.289	-22.3454	Down	0
AA_32986	0	99	0	55.2745	-22.3982	Down	0
AA_33005	0	110	0	61.4161	-22.5502	Down	0
AA_33018	0	271	0	150.607	-23.8443	Down	0
AA_33028	0	57	0	31.6774	-21.595	Down	0
AA_33036	0	55	0	30.5659	-21.5435	Down	0
AA_33043	0	188	0	103.998	-23.3101	Down	0
AA_33051	0	71	0	39.276	-21.9052	Down	0
AA_33061	0	250	0	138.296	-23.7213	Down	0
AA_33067	0	104	0	57.531	-22.4559	Down	0	agroclavine dehydrogenase
AA_33068	0	393	0	216.403	-24.3672	Down	0
AA_33077	88	232	48.7346	127.75	-1.3903	Down	0
AA_33079	0	282	0	155.282	-23.8884	Down	0
AA_33083	0	80	0	44.0516	-22.0708	Down	0
AA_33085	0	1973	0	1086.42	-26.695	Down	0
AA_33094	0	255	0	139.773	-23.7366	Down	0
AA_33095	0	291	0	159.506	-23.9271	Down	0
AA_33099	0	263	0	144.158	-23.7812	Down	0
AA_33110	0	79	0	43.1055	-22.0394	Down	0	carbonic anhydrase
AA_33113	0	144	0	78.572	-22.9056	Down	0
AA_33139	0	188	0	102.58	-23.2902	Down	0
AA_33142	0	139	0	75.5006	-22.8481	Down	0
AA_3314	335	1022	44.2981	134.372	-1.60091	Down	0	probable methylcrotonyl- carboxylase beta mitochondrial precursor
AA_33151	0	289	0	156.976	-23.904	Down	0
AA_33160	215	450	117.451	244.427	-1.05734	Down	0
AA_33167	52	177	28.4068	96.1411	-1.75892	Down	0
AA_33174	0	303	0	163.839	-23.9658	Down	0
AA_33178	8899	379	4839.48	204.934	4.56162	Up	0	hypothetical protein MPER_11549
AA_33179	0	373	0	201.69	-24.2656	Down	0	aorsin endoprotease precursor
AA_33197	0	80	0	43.0639	-22.038	Down	0
AA_331	75	201	11.8053	31.4578	-1.41398	Down	0	glycosyltransferase family 2 protein
AA_33211	0	98	0	52.7533	-22.3308	Down	0
AA_33217	1031	2420	555.676	1296.87	-1.22272	Down	0
AA_33230	88	350	47.4292	187.563	-1.98353	Down	0
AA_33231	0	152	0	81.4561	-22.9576	Down	0
AA_3323	81	321	27.6244	108.85	-1.97833	Down	0
AA_33241	26782	1089	14434.6	583.59	4.62844	Up	0
AA_33256	0	54	0	28.8097	-21.4581	Down	0
AA_33258	0	146	0	77.893	-22.8931	Down	0
AA_33259	0	773	0	412.406	-25.2976	Down	0
AA_3325	3397	900	568.815	149.843	1.92451	Up	0	thioredoxin reductase
AA_33269	0	57	0	30.2757	-21.5297	Down	0	predicted protein
AA_33286	0	111	0	58.958	-22.4913	Down	0
AA_3329	2784	6366	81.7982	185.977	-1.18498	Down	0	glycoside hydrolase family 37 protein
AA_33320	0	67	0	35.2751	-21.7502	Down	0
AA_33325	0	334	0	175.849	-24.0678	Down	0
AA_33333	0	79	0	41.4114	-21.9816	Down	0
AA_33338	86	243	45.3392	127.379	-1.4903	Down	0
AA_33344	0	380	0	199.194	-24.2477	Down	0	glp-like protein
AA_33356	0	72	0	37.5779	-21.8415	Down	0
AA_33358	0	79	0	41.2313	-21.9753	Down	0
AA_3336	201	533	69.3328	182.805	-1.39869	Down	0	glycosyltransferase family 48 protein
AA_33373	0	123	0	63.9177	-22.6078	Down	0	predicted protein
AA_33380	60	323	31.3581	167.849	-2.42025	Down	0
AA_33397	0	172	0	88.9956	-23.0853	Down	0
AA_333	214	770	16.5403	59.1749	-1.839	Down	0	predicted protein
AA_33428	0	77	0	39.6701	-21.9196	Down	0
AA_33440	0	72	0	37.0941	-21.8228	Down	0
AA_33447	67	188	34.5676	96.4429	-1.48025	Down	0
AA_33461	0	484	0	248.289	-24.5655	Down	0
AA_33485	0	159	0	80.8748	-22.9473	Down	0
AA_33501	0	141	0	71.4165	-22.7678	Down	0
AA_33505	70	649	35.8094	330.112	-3.20454	Down	0
AA_33509	0	75	0	37.9875	-21.8571	Down	0
AA_33520	0	151	0	76.4816	-22.8667	Down	0
AA_33550	0	224	0	112.979	-23.4296	Down	0
AA_33555	0	103	0	51.733	-22.3027	Down	0	cytochrome p450
AA_33560	0	214	0	107.484	-23.3576	Down	0
AA_33566	0	153	0	76.8461	-22.8735	Down	0	cytochrome p450
AA_33577	0	156	0	78.0264	-22.8955	Down	0
AA_33578	0	341	0	170.558	-24.0238	Down	0
AA_33618	3040	224	1522.89	111.573	3.77075	Up	0
AA_33619	56	542	28.0532	269.967	-3.26654	Down	0
AA_3363	91	245	15.6278	41.8349	-1.42059	Down	0	predicted protein
AA_33660	0	61	0	30.0101	-21.517	Down	0
AA_33661	0	91	0	44.7692	-22.0941	Down	0
AA_33680	0	221	0	108.281	-23.3683	Down	0
AA_33692	0	185	0	90.2744	-23.1059	Down	0
AA_33696	64	192	31.4091	93.6902	-1.57672	Down	0
AA_33710	0	294	0	142.882	-23.7683	Down	0
AA_33719	0	1147	0	557.435	-25.7323	Down	0
AA_33731	0	79	0	38.3935	-21.8724	Down	0
AA_33763	0	108	0	52.0658	-22.3119	Down	0
AA_33775	1490	23	719.543	11.0437	6.02579	Up	0
AA_33779	0	740	0	355.32	-25.0826	Down	0
AA_33786	141	321	68.091	154.132	-1.17863	Down	0
AA_33790	0	153	0	73.1721	-22.8029	Down	0
AA_33793	0	54	0	25.8255	-21.3004	Down	0
AA_33819	0	86	0	40.9662	-21.966	Down	0	predicted protein
AA_33821	0	760	0	362.027	-25.1096	Down	0
AA_33829	115	1392	55.0945	663.081	-3.58921	Down	0
AA_33843	0	89	0	42.0615	-22.0041	Down	0	nuclear protein
AA_33904	0	53	0	24.7555	-21.2393	Down	0
AA_33919	0	187	0	87.0062	-23.0527	Down	0
AA_33925	0	363	0	168.894	-24.0096	Down	0
AA_33927	0	1247	0	580.196	-25.79	Down	0
AA_33932	0	55	0	25.59	-21.2871	Down	0
AA_33933	4234	1389	1981.26	646.265	1.61622	Up	0
AA_33945	0	72	0	33.3704	-21.6701	Down	0
AA_33956	0	60	0	27.8086	-21.4071	Down	0
AA_33968	0	268	0	124.212	-23.5663	Down	0
AA_33972	0	961	0	443.688	-25.403	Down	0
AA_33991	0	504	0	232.694	-24.4719	Down	0
AA_33993	0	139	0	64.1755	-22.6136	Down	0
AA_33999	145	2473	67.3295	1141.77	-4.08389	Down	0	predicted protein
AA_34008	0	162	0	74.5079	-22.829	Down	0	predicted protein
AA_34022	49	180	22.579	82.4706	-1.8689	Down	0
AA_34025	0	78	0	35.7373	-21.769	Down	0
AA_34055	0	52	0	23.6444	-21.1731	Down	0	cytoplasmic dynein intermediate chain
AA_34081	0	132	0	59.7938	-22.5116	Down	0
AA_34093	307	1149	139.337	518.521	-1.89582	Down	0
AA_34095	0	58	0	26.1743	-21.3197	Down	0
AA_34129	0	426	0	190.811	-24.1856	Down	0
AA_34132	306	862	137.335	384.665	-1.48591	Down	0
AA_34149	0	84	0	37.4848	-21.8379	Down	0
AA_34162	0	484	0	215.184	-24.3591	Down	0
AA_34167	0	253	0	112.483	-23.4232	Down	0
AA_34178	0	147	0	65.1143	-22.6345	Down	0	tpa: arylamine n-acetyltransferase 1
AA_34180	0	57	0	25.2484	-21.2678	Down	0
AA_34188	73	356	32.521	157.692	-2.27766	Down	0
AA_3418	957	2376	311.422	768.777	-1.3037	Down	0	predicted protein
AA_34200	0	232	0	102.388	-23.2875	Down	0
AA_34218	0	147	0	64.6372	-22.6239	Down	0
AA_34221	0	278	0	122.239	-23.5432	Down	0
AA_34226	0	202	0	88.8212	-23.0825	Down	0
AA_34237	0	79	0	34.6102	-21.7228	Down	0
AA_34238	3402	429	1498.98	187.947	2.99558	Up	0
AA_34252	0	697	0	304.248	-24.8587	Down	0
AA_34255	0	353	0	154.089	-23.8773	Down	0
AA_34266	0	60	0	26.1907	-21.3206	Down	0	phospholipid-transporting atpase 1
AA_34268	0	59	0	25.7542	-21.2964	Down	0	protein
AA_34270	0	847	0	369.725	-25.1399	Down	0
AA_34278	0	162	0	70.4586	-22.7483	Down	0
AA_34279	0	275	0	119.606	-23.5118	Down	0	twin-arginine translocation pathway signal
AA_34336	0	97	0	41.7345	-21.9928	Down	0
AA_34337	0	67	0	28.827	-21.459	Down	0
AA_34339	0	55	0	23.6639	-21.1743	Down	0
AA_34397	0	67	0	28.3194	-21.4334	Down	0	glycoprotein
AA_34399	88	309	37.4089	130.607	-1.80378	Down	0	citrate synthase
AA_343	128	679	11.7515	61.9829	-2.39903	Down	0	related to lipoamide acyltransferase component of branched-chain alpha-keto acid dehydrogenase mitochondrial precursor
AA_34403	0	197	0	83.2676	-22.9893	Down	0	hypothetical protein MPER_00316
AA_34406	231	576	98.1984	243.463	-1.30993	Down	0
AA_34423	0	52	0	21.8256	-21.0576	Down	0
AA_34424	0	512	0	214.898	-24.3571	Down	0
AA_34433	0	291	0	121.714	-23.537	Down	0	predicted protein
AA_34441	0	1882	0	787.165	-26.2302	Down	0
AA_34449	0	57	0	23.758	-21.18	Down	0	predicted protein
AA_34465	4257	1452	1778.35	603.111	1.56004	Up	0
AA_34468	0	52	0	21.599	-21.0425	Down	0
AA_3446	2288	131	307.603	17.5115	4.1347	Up	0	cytokine inducing-glycoprotein
AA_34484	0	107	0	44.2908	-22.0786	Down	0	predicted protein
AA_3448	107	257	34.0844	81.3996	-1.25591	Down	0	electron transfer flavoprotein subunit beta
AA_34495	0	170	0	70.3686	-22.7465	Down	0	pyruvate decarboxylase thi3
AA_34501	0	99	0	40.8385	-21.9615	Down	0
AA_34515	0	513	0	211.618	-24.335	Down	0
AA_34523	0	616	0	253.236	-24.594	Down	0
AA_34533	83008	51	34202.9	20.8944	10.6768	Up	0	type 1 hydrophobin
AA_34535	0	178	0	72.9257	-22.798	Down	0	membrane transporter
AA_34539	7659	25	3145.11	10.2075	8.26734	Up	0	hydrophobin-251
AA_34558	0	164	0	66.7344	-22.67	Down	0
AA_34559	0	119	0	48.4232	-22.2073	Down	0
AA_34567	0	175	0	70.9699	-22.7588	Down	0	predicted protein
AA_34581	0	174	0	70.3268	-22.7456	Down	0
AA_3458	74	234	17.5519	55.1857	-1.65267	Down	0	predicted protein
AA_34609	0	57	0	22.8077	-21.1211	Down	0
AA_34631	0	161	0	64.2078	-22.6143	Down	0
AA_34632	0	442	0	176.272	-24.0713	Down	0
AA_34644	0	451	0	179.862	-24.1004	Down	0
AA_34650	0	653	0	259.558	-24.6296	Down	0
AA_34660	0	58	0	22.9781	-21.1318	Down	0
AA_34673	0	111	0	43.8306	-22.0635	Down	0
AA_34684	5761	1569	2287.89	619.552	1.88472	Up	0	metalloprotease
AA_34687	0	80	0	31.4861	-21.5863	Down	0	hypothetical protein CC1G_07485
AA_34688	0	233	0	91.7031	-23.1285	Down	0	tyrosinase
AA_34691	0	65	0	25.5824	-21.2867	Down	0	protein
AA_34697	0	261	0	102.723	-23.2923	Down	0	protein
AA_34713	87	310	34.213	121.214	-1.82494	Down	0
AA_34716	0	166	0	64.6972	-22.6253	Down	0
AA_34725	0	260	0	101.005	-23.2679	Down	0
AA_34734	0	411	0	159.151	-23.9239	Down	0
AA_34751	0	69	0	26.6328	-21.3448	Down	0
AA_34760	0	75	0	28.8559	-21.4604	Down	0
AA_34763	0	310	0	119.271	-23.5077	Down	0
AA_34769	0	71	0	27.2297	-21.3767	Down	0
AA_34784	63	557	24.3	213.619	-3.13601	Down	0
AA_34804	0	58	0	22.1027	-21.0758	Down	0
AA_34830	0	62	0	23.478	-21.1629	Down	0	m28p1_copc7 ame: full=probable zinc metalloprotease cc1g_04591
AA_34849	226	935	85.532	351.843	-2.0404	Down	0
AA_34855	0	84	0	31.5107	-21.5874	Down	0
AA_34863	0	87	0	32.5344	-21.6335	Down	0
AA_34873	0	64	0	23.859	-21.1861	Down	0
AA_34897	0	51	0	18.8371	-20.8451	Down	0
AA_34898	0	1336	0	493.459	-25.5564	Down	0
AA_34935	0	74	0	27	-21.3645	Down	0
AA_34948	57	228	20.7902	82.6866	-1.99175	Down	0
AA_34952	51	325	18.6017	117.865	-2.66362	Down	0
AA_34955	0	69	0	25.0236	-21.2549	Down	0
AA_34957	0	553	0	199.947	-24.2531	Down	0
AA_34968	226	1421	81.9361	512.245	-2.64426	Down	0	hypothetical protein MPER_07530
AA_34978	2471	234	893.176	84.1003	3.40876	Up	0
AA_34987	0	108	0	38.6997	-21.8839	Down	0
AA_34998	0	69	0	24.6512	-21.2332	Down	0
AA_34999	464	1332	166.721	475.875	-1.51315	Down	0
AA_35008	0	61	0	21.7284	-21.0512	Down	0
AA_35010	0	177	0	63.048	-22.588	Down	0
AA_35012	110	494	39.407	175.964	-2.15876	Down	0	gpi transamidase component gpi16
AA_35014	0	110	0	39.1824	-21.9018	Down	0
AA_35021	0	1038	0	368.645	-25.1357	Down	0
AA_35034	7163	1030	2550.97	364.725	2.80617	Up	0	manganese superoxide dismutase
AA_35035	255	661	90.5466	233.373	-1.36591	Down	0
AA_35041	99	322	35.1534	113.686	-1.69331	Down	0
AA_35042	0	59	0	20.7695	-20.986	Down	0	predicted protein
AA_35046	125	324	44.2554	114.056	-1.36582	Down	0
AA_35048	0	1370	0	482.274	-25.5234	Down	0	a chain structure-based design of synthetic azobenzene ligands for streptavidin
AA_35050	0	82	0	28.8661	-21.4609	Down	0
AA_35052	0	116	0	40.8349	-21.9614	Down	0
AA_35056	0	330	0	115.829	-23.4655	Down	0	glp-like protein
AA_35062	49	380	17.247	132.99	-2.9469	Down	0
AA_35063	0	265	0	92.7427	-23.1448	Down	0
AA_35069	0	71	0	24.7758	-21.2405	Down	0
AA_35078	105	909	36.7435	316.281	-3.10565	Down	0
AA_35080	0	998	0	346.244	-25.0453	Down	0
AA_35083	3212	63	1120.75	21.8571	5.68022	Up	0	hypothetical protein
AA_35087	0	155	0	53.7754	-22.3585	Down	0
AA_35106	4109	1220	1417.36	418.427	1.76015	Up	0
AA_35107	0	268	0	91.9168	-23.1319	Down	0	hypothetical protein CC1G_13492
AA_35108	0	1110	0	380.7	-25.1822	Down	0
AA_35125	0	926	0	315.789	-24.9125	Down	0
AA_35149	0	52	0	17.534	-20.7417	Down	0
AA_35153	0	74	0	24.9523	-21.2507	Down	0
AA_35154	0	53	0	17.8712	-20.7692	Down	0
AA_35162	0	333	0	111.971	-23.4166	Down	0
AA_35168	0	668	0	224.614	-24.4209	Down	0
AA_35172	0	89	0	29.8425	-21.5089	Down	0
AA_35173	0	486	0	162.96	-23.958	Down	0	fkbp-type peptidyl-prolyl cis-trans isomerase
AA_35182	0	58	0	19.3937	-20.8872	Down	0
AA_35183	0	491	0	164.178	-23.9688	Down	0	peptide transporter mtd1
AA_35203	3670	45	1223.96	14.9222	6.35796	Up	0
AA_35206	0	929	0	308.06	-24.8767	Down	0
AA_35220	0	108	0	35.6164	-21.7641	Down	0	secreted protein
AA_35222	8475	3759	2810.92	1239.65	1.18111	Up	0	act1_schco ame: full=actin-1 ame: full=beta-actin
AA_35227	0	62	0	20.3905	-20.9595	Down	0	sugar transporter 1
AA_35241	0	60	0	19.5718	-20.9003	Down	0
AA_35245	0	229	0	74.4967	-22.8287	Down	0
AA_35247	0	167	0	54.3273	-22.3732	Down	0
AA_35259	0	215	0	69.5653	-22.7299	Down	0
AA_35273	0	170	0	54.5639	-22.3795	Down	0
AA_35281	0	708	0	226.637	-24.4339	Down	0	glycoside hydrolase family 13 protein
AA_35296	0	315	0	99.7699	-23.2502	Down	0
AA_35298	0	306	0	96.9193	-23.2084	Down	0
AA_35300	0	54	0	17.0584	-20.7021	Down	0
AA_35306	0	234	0	73.7257	-22.8137	Down	0
AA_35308	0	63	0	19.8492	-20.9206	Down	0	predicted protein
AA_35317	0	439	0	137.592	-23.7139	Down	0
AA_35327	0	70	0	21.8256	-21.0576	Down	0	hypothetical protein MPER_10635
AA_35333	85	253	26.5854	78.6794	-1.56535	Down	0
AA_35337	6079	57	1891.52	17.6348	6.74498	Up	0
AA_35342	0	98	0	30.3195	-21.5318	Down	0
AA_35351	0	79	0	24.3159	-21.2135	Down	0
AA_35359	0	54	0	16.5362	-20.6572	Down	0
AA_35361	0	66	0	20.1595	-20.943	Down	0
AA_35372	0	82	0	24.8569	-21.2452	Down	0
AA_35373	0	3259	0	990.411	-26.5615	Down	0
AA_35376	0	184	0	55.6359	-22.4076	Down	0
AA_35397	0	58	0	17.3625	-20.7275	Down	0
AA_35406	0	103	0	30.6044	-21.5453	Down	0	t-complex protein 1
AA_35410	0	118	0	34.9748	-21.7379	Down	0	achain t7-tagged full-length streptavidin
AA_35413	0	252	0	74.6919	-22.8325	Down	0
AA_35423	0	104	0	30.5238	-21.5415	Down	0	predicted protein
AA_35425	0	2660	0	780.704	-26.2183	Down	0
AA_3542	845	2780	252.514	826.022	-1.70981	Down	0	14-3-3 protein
AA_35448	0	67	0	19.38	-20.8861	Down	0
AA_35462	0	168	0	48.1308	-22.1985	Down	0
AA_35471	0	233	0	66.4358	-22.6635	Down	0
AA_35480	0	1371	0	389.99	-25.2169	Down	0	glycoside hydrolase family 30 protein
AA_35487	0	367	0	104.149	-23.3121	Down	0	hypothetical protein MPER_10173
AA_3548	45	1985	7.5351	330.486	-5.45482	Down	0	carbon-nitrogen ligase-like protein
AA_35490	0	168	0	47.5632	-22.1814	Down	0
AA_35492	50	171	14.2369	48.4126	-1.76575	Down	0	probable carboxypeptidase
AA_35509	0	55	0	15.4258	-20.5569	Down	0
AA_35516	0	407	0	113.356	-23.4344	Down	0
AA_35518	0	186	0	51.6841	-22.3013	Down	0
AA_35526	0	614	0	169.827	-24.0176	Down	0
AA_35529	64	823	17.8033	227.635	-3.6765	Down	0
AA_35530	0	456	0	125.836	-23.585	Down	0
AA_35535	0	517	0	142.342	-23.7629	Down	0
AA_35538	10053	2940	2777.31	807.596	1.78199	Up	0
AA_35539	0	407	0	111.545	-23.4111	Down	0
AA_35541	0	91	0	24.9399	-21.25	Down	0
AA_35549	0	55	0	14.971	-20.5137	Down	0	predicted protein
AA_35554	50	614	13.5956	166.002	-3.60999	Down	0	conserved fungal protein
AA_35578	255	608	68.5653	162.549	-1.24533	Down	0	hypothetical protein CNBG1670
AA_35587	2871	349	766.841	92.6862	3.0485	Up	0
AA_35588	0	73	0	19.3871	-20.8867	Down	0
AA_35589	199	1569	53.1527	416.69	-2.97076	Down	0	hypothetical protein SERLADRAFT_387091
AA_35594	0	483	0	127.428	-23.6032	Down	0
AA_35595	0	54	0	14.2153	-20.439	Down	0
AA_35597	0	337	0	88.7142	-23.0807	Down	0	predicted protein
AA_35617	0	64	0	16.6651	-20.6684	Down	0
AA_35619	4474	1322	1169.14	343.493	1.76709	Up	0	ribosomal protein s31
AA_35623	0	194	0	50.2978	-22.2621	Down	0
AA_35626	80	694	20.7705	179.157	-3.10862	Down	0
AA_35635	86	707	22.0439	180.188	-3.03105	Down	0	duf895 domain membrane protein
AA_35653	0	167	0	41.8513	-21.9968	Down	0
AA_35658	5182	1435	1303.37	358.871	1.86071	Up	0
AA_35660	0	140	0	34.7944	-21.7304	Down	0	predicted protein
AA_35670	0	119	0	29.2123	-21.4781	Down	0
AA_35674	0	308	0	75.4541	-22.8472	Down	0
AA_35675	0	855	0	208.607	-24.3143	Down	0	pyruvate decarboxylase thi3
AA_35680	0	152	0	37.0105	-21.8195	Down	0
AA_35684	0	189	0	46.0196	-22.1338	Down	0	carbonic anhydrase
AA_35693	0	58	0	13.9806	-20.415	Down	0	hypothetical protein SERLADRAFT_431648
AA_35694	0	60	0	14.4918	-20.4668	Down	0	predicted protein
AA_35700	0	60	0	14.4049	-20.4581	Down	0
AA_35703	0	695	0	165.861	-23.9835	Down	0	predicted protein
AA_35706	0	54	0	12.8615	-20.2946	Down	0
AA_35708	0	89	0	21.1557	-21.0126	Down	0
AA_35714	0	59	0	13.9692	-20.4138	Down	0
AA_35717	0	58	0	13.6785	-20.3835	Down	0	hypothetical protein CC1G_01086
AA_35719	0	156	0	36.7183	-21.8081	Down	0
AA_35733	3988	1097	933.074	255.203	1.87035	Up	0	hypothetical protein MPER_12359
AA_35751	0	52	0	11.9124	-20.184	Down	0
AA_35752	106	463	24.4222	106.066	-2.1187	Down	0	subtilisin-like protease
AA_35754	0	65	0	14.8905	-20.506	Down	0	3-oxo-5-alpha-steroid 4-dehydrogenase 1
AA_35761	0	90	0	20.4228	-20.9617	Down	0
AA_35764	0	55	0	12.4806	-20.2513	Down	0	hypothetical protein SERLA73DRAFT_188549
AA_35766	0	110	0	24.8672	-21.2458	Down	0	predicted protein
AA_35768	0	78	0	17.5669	-20.7444	Down	0
AA_35779	0	112	0	24.7598	-21.2396	Down	0	reverse transcriptase ribonuclease h
AA_35788	0	54	0	11.8504	-20.1765	Down	0
AA_35792	0	264	0	57.8298	-22.4634	Down	0
AA_35799	0	84	0	18.2011	-20.7956	Down	0	fad binding domain-containing protein
AA_35801	67	1320	14.5745	285.502	-4.29198	Down	0	oligopeptide transporter
AA_35803	62	184	13.4626	39.7257	-1.56112	Down	0	predicted protein
AA_35810	0	93	0	19.9353	-20.9269	Down	0
AA_35818	0	1281	0	271.682	-24.6954	Down	0
AA_35822	59	530	12.5626	112.207	-3.15896	Down	0
AA_35830	0	279	0	58.5513	-22.4813	Down	0
AA_35841	0	88	0	18.3395	-20.8065	Down	0
AA_35845	0	243	0	50.3797	-22.2644	Down	0
AA_35856	0	51	0	10.4651	-19.9972	Down	0	hypothetical protein CC1G_09766
AA_35860	0	206	0	42.1267	-22.0063	Down	0
AA_35861	0	542	0	110.462	-23.397	Down	0	hypothetical protein SERLADRAFT_359944
AA_35862	111	287	22.6366	58.1954	-1.36225	Down	0
AA_35863	50	729	10.1967	147.82	-3.85767	Down	0
AA_35876	0	51	0	10.0527	-19.9392	Down	0
AA_35881	255	6287	50.6346	1241.27	-4.61556	Down	0	duf1479 domain-containing protein
AA_35885	65	487	12.76	95.0565	-2.89716	Down	0	predicted protein
AA_35886	0	1486	0	289.578	-24.7875	Down	0	valencene oxygenase
AA_35888	271	551	52.7702	106.681	-1.01551	Down	0	nadh-ubiquinone oxidoreductase subunit
AA_35889	0	159	0	30.7846	-21.5538	Down	0
AA_35909	0	771	0	144.611	-23.7857	Down	0	glycoside hydrolase family 61 protein
AA_35912	0	102	0	19.0719	-20.863	Down	0
AA_3591	774	1764	223.55	506.583	-1.1802	Down	0	sorting nexin-3
AA_35923	0	871	0	160.115	-23.9326	Down	0	reverse transcriptase-rnase h-integrase
AA_35924	0	131	0	24.0448	-21.1973	Down	0
AA_35929	0	150	0	27.282	-21.3795	Down	0	predicted protein
AA_35931	26265	1413	4761.17	254.681	4.22456	Up	0
AA_35941	0	138	0	24.113	-21.2014	Down	0
AA_35942	56	457	9.8411	79.8523	-3.02044	Down	0
AA_35955	0	217	0	36.8441	-21.813	Down	0
AA_35958	47	272	8.0032	46.0522	-2.52462	Down	0	high affinity methionine permease
AA_35962	80	496	13.546	83.5065	-2.62402	Down	0
AA_35967	14983	2067	2501.91	343.187	2.86596	Up	0	protein
AA_35980	84	529	13.4499	84.2195	-2.64656	Down	0	hypothetical protein CC1G_09317
AA_35989	0	113	0	17.4801	-20.7373	Down	0
AA_35994	49	251	7.5263	38.3336	-2.3486	Down	0	hypothetical protein CC1G_05668
AA_35996	55	515	8.4052	78.2543	-3.21882	Down	0	heme peroxidase
AA_36002	191	505	28.574	75.1183	-1.39446	Down	0	ubiquitin-conjugating enzyme e2 2
AA_36006	0	181	0	26.6266	-21.3444	Down	0	rnase h domain protein
AA_36007	58	419	8.5394	61.3378	-2.84457	Down	0	atp-dependent permease
AA_36010	79	769	11.4086	110.42	-3.27481	Down	0	alcohol dehydrogenase
AA_36011	0	283	0	40.4422	-21.9474	Down	0
AA_36013	0	90	0	12.8309	-20.2912	Down	0
AA_36016	0	365	0	51.7294	-22.3026	Down	0	monocarboxylate permease
AA_36018	151	486	21.3717	68.3936	-1.67816	Down	0
AA_36024	0	140	0	19.2285	-20.8748	Down	0	predicted protein
AA_36025	0	272	0	37.0613	-21.8215	Down	0	protein
AA_36033	0	82	0	10.7109	-20.0306	Down	0	serine threonine protein kinase lats
AA_36034	0	262	0	34.1113	-21.7018	Down	0	camk camkl gin4 protein kinase
AA_36039	0	418	0	52.7069	-22.3296	Down	0	protein
AA_36040	0	322	0	40.4321	-21.9471	Down	0
AA_36043	0	530	0	64.7877	-22.6273	Down	0	protein
AA_36044	74	380	8.9969	45.937	-2.35216	Down	0	coenzyme a transporter
AA_36049	0	247	0	28.8424	-21.4598	Down	0
AA_36054	64	437	7.3031	49.582	-2.76324	Down	0	hypothetical protein SCHCODRAFT_77748
AA_36055	56	180	6.3721	20.365	-1.67625	Down	0	cytochrome p450
AA_36058	0	491	0	55.0326	-22.3919	Down	0	alternative cyclin pcl1
AA_36059	109	837	12.2871	93.8132	-2.93265	Down	0	glycoside hydrolase family 79 protein
AA_36065	0	622	0	66.7847	-22.6711	Down	0	other 1 protein kinase
AA_36066	0	2487	0	265.37	-24.6615	Down	0	delta-12 fatty acid desaturase protein
AA_36079	0	739	0	73.0725	-22.8009	Down	0	protein
AA_36087	0	1260	0	115.812	-23.4653	Down	0
AA_36088	177	516	16.2502	47.1034	-1.53537	Down	0	apolipoprotein n-acyltransferase
AA_36090	88	278	7.9881	25.0912	-1.65126	Down	0	maf1 protein
AA_36091	123	1514	11.1233	136.136	-3.61339	Down	0
AA_36092	419	3956	37.8067	354.918	-3.23077	Down	0	glycosyltransferase family 2 protein
AA_36093	67	234	5.9962	20.8225	-1.79602	Down	0	related to yhc3-protein involved in vacuolar arginine transport
AA_36094	79	399	7.0284	35.2956	-2.32822	Down	0	glycosyltransferase family 24 protein
AA_36095	63	289	5.5885	25.4899	-2.18939	Down	0	atypical pdhk bckdk protein kinase
AA_36098	0	833	0	71.2714	-22.7649	Down	0	zinc finger protein
AA_36100	193	396	16.3056	33.2653	-1.02865	Down	0	heat shock protein hsp90
AA_36102	197	706	16.4935	58.7716	-1.83322	Down	0	cmgc cdk cdk7 protein kinase
AA_36110	85	793	6.6377	61.5732	-3.21355	Down	0	peroxisomal hydratase-dehydrogenase-epimerase
AA_36111	0	341	0	26.443	-21.3345	Down	0	hypothetical protein SERLA73DRAFT_182408
AA_36115	5997	1859	445.819	137.411	1.69796	Up	0
AA_36119	55	181	3.7792	12.3662	-1.71025	Down	0	predicted protein
AA_3611	446	1553	56.4413	195.412	-1.7917	Down	0	predicted protein
AA_36121	141	334	9.152	21.5557	-1.23591	Down	0	hypothetical protein CC1G_04493
AA_36124	52	644	3.2261	39.7257	-3.62221	Down	0	agc akt protein kinase
AA_36126	55	714	3.138	40.5052	-3.69019	Down	0	acyl- dehydrogenase
AA_36129	251	1133	14.0226	62.9366	-2.16615	Down	0	succinyl- :3-ketoacid-coenzyme a transferase
AA_36130	101	496	5.5552	27.1253	-2.28773	Down	0	argonaute-like protein
AA_36131	45	680	2.387	35.8645	-3.90929	Down	0	ste ste20 paka protein kinase
AA_36132	145	536	7.4271	27.2982	-1.87793	Down	0	predicted protein
AA_36133	62	440	2.2614	15.9571	-2.81891	Down	0	acetyl carboxylase
AA_36134	325	1863	11.2427	64.079	-2.51086	Down	0	related to calcium permease vcx1p
AA_3617	492	1597	59.5773	192.282	-1.69039	Down	0	predicted protein
AA_3636	949	2356	265.212	654.666	-1.30361	Down	0	hypothetical protein LACBIDRAFT_331690
AA_3661	182	437	23.1291	55.2187	-1.25545	Down	0	cyclase-associated protein
AA_3676	109	281	29.4395	75.4618	-1.35799	Down	0
AA_3682	268	751	38.7953	108.094	-1.47833	Down	0
AA_3701	104	274	27.4744	71.9718	-1.38934	Down	0
AA_3718	659	2412	170.73	621.326	-1.86363	Down	0
AA_3738	406	998	18.5385	45.3103	-1.28931	Down	0	protein
AA_3752	78	247	19.2968	60.7582	-1.65472	Down	0
AA_3781	280	1192	69.4129	293.816	-2.08164	Down	0
AA_380	251	537	17.9839	38.2563	-1.08899	Down	0	sphingosine-1-phosphate phosphatase
AA_3811	320	676	48.4125	101.689	-1.07071	Down	0	translocation protein sec63
AA_3821	1798	26296	432.411	6288.02	-3.86213	Down	0	pleurotolysin a
AA_3826	96	1194	22.996	284.382	-3.62837	Down	0	ribonuclease t2
AA_3845	240	1486	29.5964	182.207	-2.62208	Down	0	glycoside hydrolase family 3 protein
AA_384	98	291	6.2666	18.502	-1.56193	Down	0	protease s8 tripeptidyl peptidase
AA_3855	157	725	16.8484	77.3595	-2.19897	Down	0	ribonuclease t2
AA_3911	67	239	15.035	53.3266	-1.82653	Down	0	lipase
AA_3917	227	481	32.3559	68.1694	-1.0751	Down	0	peroxin 13
AA_3933	914	1859	119.164	240.989	-1.01601	Down	0	delta 9-fatty acid desaturase
AA_393	937	2287	62.6026	151.927	-1.27909	Down	0	aspartate ammonia lyase
AA_3940	346	3406	75.9494	743.379	-3.29099	Down	0	hydrophobic surface binding protein
AA_3941	517	1699	113.485	370.816	-1.7082	Down	0	serine protease
AA_3943	513	1099	39.5744	84.2969	-1.09091	Down	0	nadh-ubiquinone oxidoreductase
AA_3981	323	1170	56.7619	204.436	-1.84865	Down	0	hypothetical protein CC1G_01611
AA_3985	747	1536	113.013	231.056	-1.03175	Down	0	glycosyltransferase family 2 protein
AA_3987	310	752	64.6389	155.908	-1.27022	Down	0	hypothetical protein SCHCODRAFT_73340
AA_3994	329	1426	67.3216	290.132	-2.10757	Down	0	alpha beta hydrolase domain-containing protein
AA_4023	59	243	6.3147	25.8598	-2.03393	Down	0	alpha beta hydrolase fold protein
AA_4026	1381	19	277.877	3.8013	6.19181	Up	0	fruit-body specific gene a
AA_4038	2348	247	468.547	49.0083	3.2571	Up	0	hypothetical transcription factor
AA_4048	3089	21	612.366	4.1393	7.20886	Up	0	aryl-alcohol dehydrogenase
AA_4050	659	2496	117.346	441.919	-1.91302	Down	0
AA_4064	214	1345	32.8284	205.152	-2.64368	Down	0
AA_406	165	1511	16.3415	148.795	-3.18672	Down	0	b-(1-6) glucan synthase
AA_4076	2219	355	395.129	62.8531	2.65227	Up	0	related to signal recognition particle 9 protein
AA_4084	200	859	32.5415	138.969	-2.09441	Down	0	related to general alpha-glucoside permease
AA_4107	102	640	19.092	119.11	-2.64125	Down	0	predicted protein
AA_4146	300	4832	52.7968	845.534	-4.00134	Down	0	carbohydrate esterase family 4 protein
AA_4152	401	1148	22.6968	64.6069	-1.5092	Down	0	related to csr1-phosphatidylinositol transfer protein
AA_4159	91	263	9.7569	28.0379	-1.52288	Down	0	predicted protein
AA_4160	91	307	15.4519	51.8319	-1.74606	Down	0	transcription factor
AA_4163	405	1093	66.7967	179.241	-1.42405	Down	0	rab small monomeric gtpase
AA_4184	3567	193	390.78	21.0234	4.21629	Up	0	anthranilate phosphoribosyltransferase
AA_4189	699	1416	39.6194	79.8016	-1.01021	Down	0	inositol phosphatidylinositol phosphatase
AA_4221	3624	604	200.79	33.2742	2.59321	Up	0	cytochrome p450
AA_4254	3461	7459	271.326	581.417	-1.09955	Down	0	dna primase catalytic subunit
AA_4261	2094	148	319.2	22.4318	3.83084	Up	0	nadh-quinone oxidoreductase
AA_4296	3556	9750	509.871	1390.02	-1.4469	Down	0	vacuole protein
AA_4303	623	1930	33.0466	101.792	-1.62305	Down	0	protein
AA_4342	5819	1552	260.193	69.0011	1.91489	Up	0	glycoside hydrolase family 13 protein
AA_4360	7508	2175	436.835	125.826	1.79566	Up	0	tryptophanyl-trna synthetase
AA_4369	2610	8078	307.717	946.961	-1.6217	Down	0	predicted protein
AA_4394	4197	130	388.871	11.9764	5.02102	Up	0	alcohol dehydrogenase superfamily protein
AA_4406	1864	236	201.287	25.3395	2.98979	Up	0	homogentisate -dioxygenase
AA_4453	3295	598	234.415	42.3007	2.47031	Up	0	predicted protein
AA_4460	7558	1786	505.522	118.777	2.08952	Up	0	member of major facilitator superfamily multidrug- dha1 sub-family
AA_4520	197	399	15.9728	32.1667	-1.00995	Down	0	xylanase glycosyl hydrolase family 10
AA_4529	4293	1214	414.963	116.677	1.83046	Up	0	methionine adenosyltransferase
AA_4549	698	4924	62.0993	435.578	-2.81028	Down	0	mitochondrial pyruvate dehydrogenase
AA_455	103	471	21.8542	99.3658	-2.18484	Down	0
AA_4566	3842	733	274.299	52.0341	2.39822	Up	0	predicted protein
AA_4568	3914	448	180.908	20.5889	3.13532	Up	0	argonaute-like protein
AA_4572	2761	14202	226.757	1159.74	-2.35458	Down	0	glycoside hydrolase family 79 protein
AA_4577	3059	6220	247.692	500.773	-1.01561	Down	0	ck1 ck1 ck1-d protein kinase
AA_4587	3243	272	161.254	13.4477	3.5839	Up	0	jkappa-recombination signal binding protein
AA_4603	1813	58	131.224	4.1741	4.97442	Up	0	glycoside hydrolase family 31
AA_4609	278	619	19.8243	43.8896	-1.14661	Down	0	predicted protein
AA_4614	5220	131	371.364	9.2665	5.32466	Up	0	hexose transporter
AA_4619	2653	262	182.712	17.941	3.34824	Up	0	alginate lyase
AA_4623	3137	230	211.461	15.4156	3.77793	Up	0	glycosyl hydrolase 53 domain-containing protein
AA_4631	3739	186	245.462	12.1411	4.33753	Up	0	hypothetical protein SCHCODRAFT_108320
AA_4635	5891	925	350.179	54.6714	2.67923	Up	0	glycosyltransferase family 20 protein
AA_4637	2273	5311	91.8703	213.437	-1.21614	Down	0	copper radical oxidase variant a
AA_4668	3126	11472	135.075	492.88	-1.86748	Down	0	aconitate hydratase
AA_4676	3974	1143	99.2709	28.3895	1.80601	Up	0	ring finger protein
AA_4678	109	315	18.4824	53.1078	-1.52277	Down	0	aryl-alcohol oxidase
AA_4685	47	491	4.0186	41.7422	-3.37674	Down	0
AA_4688	125	310	9.7049	23.9309	-1.30209	Down	0	branched-chain-amino-acid transaminase
AA_4697	104	691	16.6965	110.303	-2.72386	Down	0	predicted protein
AA_46	145	380	22.3002	58.1088	-1.3817	Down	0	peptidase family m28 family
AA_4707	121	291	21.5778	51.5979	-1.25776	Down	0	histone deacetylase sin3 component
AA_4719	96	407	11.1335	46.9323	-2.07567	Down	0	protein
AA_4722	104	375	9.5048	34.0766	-1.84205	Down	0	predicted protein
AA_4731	82	235	13.1821	37.5626	-1.51072	Down	0
AA_4732	198	650	23.007	75.0976	-1.70669	Down	0
AA_4733	109	292	15.9896	42.5903	-1.41339	Down	0	peroxisomal acyl-coenzyme a oxidase 1
AA_4739	47	739	3.8972	60.9272	-3.96658	Down	0	protein
AA_4742	57	354	3.8146	23.5556	-2.62647	Down	0	hypothetical protein CC1G_05459
AA_4745	304	972	34.5264	109.764	-1.66864	Down	0	3-hydroxybutyryl- dehydrogenase
AA_4746	109	748	4.9602	33.8448	-2.77046	Down	0	protein
AA_4747	102	1286	14.187	177.848	-3.648	Down	0	duf636 domain protein
AA_4755	2128	183	150.153	12.8389	3.54783	Up	0	serine carboxypeptidase
AA_4759	52	306	16.6965	97.6926	-2.5487	Down	0
AA_475	59	211	11.7541	41.7963	-1.83021	Down	0	heat shock protein
AA_4767	193	579	18.959	56.5529	-1.57672	Down	0	wasp-interacting protein vrp1 wip
AA_4769	1990	19	388.755	3.6906	6.71886	Up	0	protein
AA_4777	961	2035	44.7264	94.1722	-1.07417	Down	0	mitochondrial ribosomal protein subunit l51
AA_4781	279	7399	21.468	566.081	-4.72075	Down	0	N-acetylglucosamine kinase
AA_4789	52	964	3.4897	64.3241	-4.20418	Down	0	2-methylcitrate dehydratase
AA_4794	111	294	8.0197	21.1202	-1.397	Down	0	hypothetical transporter of the nramp family
AA_4797	105	259	8.8833	21.7873	-1.29432	Down	0	protein
AA_4802	96	286	16.142	47.8156	-1.56666	Down	0	capsular-encoding protein 59
AA_4806	53	331	5.5883	34.7017	-2.63452	Down	0	alkylated dna repair protein alkb homolog 8
AA_4818	62	187	6.4807	19.4351	-1.58444	Down	0	predicted protein
AA_4836	399	849	25.2335	53.3863	-1.08113	Down	0	poly -specific ribonuclease
AA_4845	331	735	14.3745	31.7373	-1.14267	Down	0	crystal protein
AA_4868	92	305	9.1946	30.3083	-1.72085	Down	0	transcription activator snf2l1
AA_4882	63	262	5.7533	23.7902	-2.04791	Down	0	pyridoxal-dependent decarboxylase domain protein
AA_4895	47	295	3.9514	24.6601	-2.64174	Down	0	hypothetical protein CC1G_09521
AA_4901	227	726	14.112	44.8761	-1.66902	Down	0	predicted protein
AA_4954	92	838	6.8604	62.1334	-3.179	Down	0	argonaute-like protein
AA_4974	176	653	6.3982	23.6033	-1.88325	Down	0	telomerase reverse
AA_4990	146	482	7.3658	24.1787	-1.71482	Down	0	glycosyltransferase family 90 protein
AA_5000	359	942	21.563	56.2578	-1.3835	Down	0	related to triacylglycerol lipase ii precursor
AA_5006	684	1588	16.6321	38.3936	-1.2069	Down	0	fact complex subunit spt16
AA_5053	251	3908	29.1374	451.076	-3.95243	Down	0	ribonuclease t2
AA_5055	514	1231	10.9987	26.1911	-1.25174	Down	0	hypothetical protein CC1G_11206
AA_5058	45	152	3.2357	10.8673	-1.74784	Down	0	protein
AA_505	80	471	19.5909	114.684	-2.54941	Down	0	acetoin reductase
AA_506	423	2283	32.5898	174.89	-2.42396	Down	0	aspartyl-trna synthetase
AA_5096	407	2106	12.7495	65.5956	-2.36316	Down	0	protein
AA_50	87	332	16.9683	64.3836	-1.92385	Down	0
AA_5129	62	244	7.3818	28.8855	-1.9683	Down	0	mitochondrial iron ion transporter
AA_5150	3958	821	228.634	47.1547	2.27756	Up	0	metalloproteinase 10
AA_5156	269	1083	9.8382	39.3832	-2.00111	Down	0	myosin ii heavy chain
AA_5159	247	549	15.4748	34.1994	-1.14405	Down	0	cytoplasmic dynein heavy chain 1
AA_515	504	1267	12.2949	30.7317	-1.32167	Down	0	isoamyl alcohol oxidase
AA_5161	3043	264	177.306	15.2947	3.53514	Up	0	predicted protein
AA_5169	56	316	8.357	46.8885	-2.48818	Down	0	hypothetical protein CC1G_05621
AA_5193	111	302	20.8088	56.2923	-1.43574	Down	0	protein
AA_5202	116	933	6.6975	53.5619	-2.99951	Down	0	aminoadipate reductase
AA_523	61	238	4.6729	18.128	-1.95583	Down	0	predicted protein
AA_5241	162	402	7.4649	18.4184	-1.30295	Down	0	forkhead box protein i1
AA_5256	661	1776	38.3478	102.447	-1.41766	Down	0	predicted protein
AA_5262	64	249	5.7277	22.1572	-1.95175	Down	0	ca-transporting atpase
AA_5272	77	231	6.1038	18.2071	-1.57672	Down	0	fungal specific actin related protein
AA_5278	145	375	17.0289	43.7891	-1.36259	Down	0	vesicle budding-related protein
AA_5317	607	1742	34.7474	99.1516	-1.51273	Down	0	predicted protein
AA_5331	274	730	27.7514	73.5148	-1.40547	Down	0	translocation protein sec63
AA_5399	63	239	4.7389	17.8752	-1.91534	Down	0	predicted protein
AA_5421	51	247	8.2205	39.5861	-2.2677	Down	0
AA_5426	864	1762	17.9195	36.3359	-1.01987	Down	0	adenylate cyclase
AA_5427	214	485	8.1296	18.3196	-1.17213	Down	0
AA_5429	335	1012	14.7177	44.2071	-1.58673	Down	0	protein
AA_5439	61	465	8.0928	61.3394	-2.9221	Down	0	serine protease
AA_5443	93	269	18.7755	53.9982	-1.52406	Down	0
AA_5454	3462	314	305.976	27.5935	3.47102	Up	0	glutathione transferase omega-1
AA_5461	51	161	10.3482	32.4816	-1.65024	Down	0	related to rsm25-mitochondrial ribosomal small subunit
AA_5481	61	524	5.8728	50.1605	-3.09443	Down	0	succinate fumarate mitochondrial transporter
AA_5483	95	258	13.6864	36.9576	-1.43313	Down	0
AA_5485	5354	259	261.481	12.5771	4.37784	Up	0	predicted protein
AA_5513	68	417	6.4744	39.4771	-2.6082	Down	0	hypothetical protein SERLA73DRAFT_190621
AA_5520	91	968	9.6541	102.108	-3.40281	Down	0	predicted protein
AA_5521	7981	2086	259.994	67.5674	1.94408	Up	0	retroelement protein
AA_5523	499	1226	28.0856	68.6106	-1.2886	Down	0	glucose-repressible alcohol dehydrogenase transcriptional effector
AA_5560	145	374	7.0135	17.9869	-1.35874	Down	0	telomeric dna binding protein
AA_5585	57	74684	7.9464	10352.3	-10.3474	Down	0	aspartic peptidase a1
AA_5589	61	355	3.7805	21.876	-2.5327	Down	0
AA_5624	339	894	15.1919	39.8353	-1.39075	Down	0	urea transporter
AA_5643	60	229	3.8145	14.4757	-1.92407	Down	0	cbs domain-containing protein
AA_5646	134	889	7.3803	48.6843	-2.72171	Down	0	glycoside hydrolase family 16 protein
AA_564	51	249	10.0772	48.92	-2.27933	Down	0	related to ypc1-alkaline ceramidase
AA_5655	276	794	18.3285	52.427	-1.51622	Down	0	rho guanine nucleotide exchange factor scd1
AA_5662	66	314	3.6285	17.1643	-2.24197	Down	0	pleiotropic drug resistance abc transporter
AA_5687	151	508	13.7171	45.8846	-1.74203	Down	0	peptidoglycan-binding domain protein
AA_5695	225	707	8.968	28.0187	-1.64353	Down	0	hypothetical protein CC1G_05648
AA_5698	100	680	4.9157	33.236	-2.75728	Down	0	hypothetical protein
AA_570	913	1856	25.2117	50.9596	-1.01526	Down	0	nonmuscle myosin heavy chain b
AA_5711	51	184	3.2629	11.7051	-1.84291	Down	0	predicted protein
AA_5712	566	1351	30.9757	73.5153	-1.24691	Down	0	transcription factor
AA_5717	199	667	12.9028	43.0006	-1.73667	Down	0	probable uracil permease
AA_5734	5568	390	1010.85	70.3997	3.84386	Up	0
AA_5742	758	1707	19.8079	44.3527	-1.16295	Down	0	predicted protein
AA_5758	79	415	5.5613	29.0477	-2.38493	Down	0
AA_5774	1567	128	170.742	13.8675	3.62204	Up	0	short-chain dehydrogenase reductase sdr
AA_579	121	409	25.5835	85.9835	-1.74885	Down	0	endoplasmic reticulum protein
AA_5821	82	313	8.2705	31.3891	-1.92422	Down	0	atp dependent dna ligase
AA_5839	69	208	5.6362	16.8934	-1.58367	Down	0	hypothetical protein CC1G_14239
AA_5856	197	411	8.7279	18.1052	-1.0527	Down	0	hypothetical protein CC1G_06328
AA_5857	197	417	8.9749	18.8894	-1.07361	Down	0	tir protein
AA_5879	323	664	14.4054	29.4448	-1.0314	Down	0	other iks protein kinase
AA_5880	197	759	10.7521	41.1893	-1.93765	Down	0	predicted protein
AA_5883	158	342	14.9375	32.1487	-1.10582	Down	0	protein transport protein sec31
AA_5911	2376	267	218.971	24.4663	3.16187	Up	0
AA_5930	77	319	5.1134	21.0632	-2.04237	Down	0	cytochrome p450
AA_5935	54	429	13.2507	104.669	-2.9817	Down	0
AA_5938	696	1563	15.7266	35.1157	-1.15891	Down	0	phytochrome-like protein
AA_5953	56	225	10.1058	40.3724	-1.99819	Down	0	hypothetical protein CC1G_14846
AA_5954	8200	1593	236.215	45.6275	2.37212	Up	0	predicted protein
AA_5979	255	587	14.9737	34.2723	-1.19461	Down	0	wd-40 repeat-containing protein
AA_5988	799	1824	15.4167	34.9935	-1.18259	Down	0	rho gtpase activating protein 22
AA_5998	300	1058	7.7176	27.0622	-1.81005	Down	0	predicted protein
AA_6019	63	552	9.6156	83.7704	-3.12299	Down	0	hypothetical protein CC1G_03118
AA_6026	58	236	4.6098	18.6501	-2.01641	Down	0	predicted protein
AA_6031	2801	374	488.672	64.8774	2.91308	Up	0
AA_6033	104	805	6.1069	47.0003	-2.94416	Down	0	dimethylaniline monooxygenase
AA_6036	107	281	10.4939	27.4016	-1.38471	Down	0	predicted protein
AA_6053	223	1132	11.0747	55.8971	-2.33551	Down	0	predicted protein
AA_6062	329	871	12.6255	33.2344	-1.39634	Down	0	predicted protein
AA_6079	49	181	13.8866	51.0032	-1.87689	Down	0	hypothetical protein LACBIDRAFT_317947
AA_6089	950	2071	17.7158	38.4004	-1.11608	Down	0	proteophosphoglycan ppg4
AA_6123	102	268	16.641	43.4742	-1.38542	Down	0	predicted protein
AA_6144	214	850	10.7114	42.3029	-1.98161	Down	0	predicted protein
AA_6147	140	302	20.8667	44.7559	-1.10088	Down	0	hypothetical protein SERLA73DRAFT_190122
AA_6162	92	239	9.0967	23.4969	-1.36906	Down	0	microtubule motor
AA_6165	86	270	5.3464	16.6895	-1.6423	Down	0	other 1 protein kinase
AA_6195	111	719	5.5977	36.0523	-2.68719	Down	0	predicted protein
AA_6216	1658	76	124.328	5.6665	4.45555	Up	0	hypothetical protein SERLA73DRAFT_172543
AA_6217	269	552	28.4379	58.0231	-1.02881	Down	0	predicted protein
AA_6240	218	607	10.374	28.7208	-1.46912	Down	0	cell division cycle protein 27 anaphase promoting complex subunit 3
AA_6250	477	1759	17.9681	65.8819	-1.87444	Down	0	glycoside hydrolase family 31 protein
AA_6264	212	877	13.5421	55.7014	-2.04026	Down	0	related to tryptophan amino transferase
AA_6271	335	1993	90.8857	537.62	-2.56446	Down	0
AA_6277	3033	387	266.694	33.8352	2.97859	Up	0	protein
AA_6280	348	701	17.4258	34.9019	-1.00208	Down	0	glycoside hydrolase family 5 protein
AA_628	76	211	21.6401	59.7372	-1.46492	Down	0
AA_6290	359	802	20.7178	46.0194	-1.15137	Down	0	related to smi1-beta- -glucan synthesis protein
AA_6298	85	217	9.5371	24.2089	-1.34391	Down	0	predicted protein
AA_6315	259	546	52.641	110.34	-1.0677	Down	0	thiamine pyrophosphokinase
AA_6317	70	322	6.093	27.8681	-2.19339	Down	0	phosphotransferase enzyme family protein
AA_6379	92	286	19.0515	58.8878	-1.62806	Down	0
AA_6404	90	299	10.8008	35.6781	-1.7239	Down	0	predicted protein
AA_6412	54	217	3.4844	13.9224	-1.99843	Down	0	hypothetical protein CC1G_08318
AA_6441	401	2547	22.5698	142.538	-2.65888	Down	0	glycoside hydrolase family 16 protein
AA_6442	78	689	5.9866	52.5798	-3.1347	Down	0	predicted protein
AA_6452	268	935	10.584	36.7151	-1.79449	Down	0	predicted protein
AA_6461	19831	526	2067.51	54.5262	5.2448	Up	0
AA_6468	52	170	7.3426	23.8677	-1.7007	Down	0	predicted protein
AA_6475	128	303	9.5332	22.4382	-1.23492	Down	0
AA_6490	94	346	24.458	89.513	-1.87179	Down	0
AA_6495	141	311	20.3865	44.7097	-1.13297	Down	0	hypothetical protein CC1G_03266
AA_6497	225	470	17.9894	37.3636	-1.05449	Down	0	predicted protein
AA_6501	85	319	9.5816	35.7544	-1.89978	Down	0	hypothetical protein MPER_11588
AA_6573	72	219	16.5887	50.1696	-1.59661	Down	0	hydroxymethylglutaryl- reductase
AA_657	95	238	11.8975	29.6366	-1.31672	Down	0	glycoside hydrolase family 27 protein
AA_6582	114	313	6.1388	16.7586	-1.44887	Down	0	predicted protein
AA_6594	3737	149	415.436	16.4697	4.65674	Up	0	predicted protein
AA_6601	60	275	10.2457	46.6919	-2.18815	Down	0
AA_6602	3711	254	216.751	14.751	3.87715	Up	0	protein
AA_6617	383	772	15.2806	30.625	-1.00301	Down	0	type i inositol- -trisphosphate 5-phosphatase 11
AA_6627	288	1038	22.317	79.9757	-1.84142	Down	0	ring finger protein
AA_6636	3418	35	383.505	3.9047	6.61789	Up	0	fruit-body specific gene a
AA_6642	264	592	33.4794	74.6471	-1.15681	Down	0	predicted protein
AA_6665	169	1215	11.0228	78.7949	-2.83761	Down	0	lap1
AA_6679	325	754	30.5345	70.4363	-1.20588	Down	0	protein
AA_6685	67	254	6.2031	23.3821	-1.91434	Down	0	predicted protein
AA_668	751	3283	67.5613	293.661	-2.11988	Down	0	related to glycerol-3-phosphate-acyltransferase-laccaria bicolor
AA_6700	71	223	8.0486	25.1353	-1.64291	Down	0
AA_6712	51	229	5.3821	24.0291	-2.15854	Down	0	predicted protein
AA_6730	118	309	17.9647	46.775	-1.38057	Down	0
AA_6736	1647	113	183.263	12.5019	3.8737	Up	0	protein
AA_673	332	1238	23.317	86.4516	-1.89051	Down	0
AA_6751	3651	780	265.052	56.3029	2.23499	Up	0	choline dehydrogenase
AA_6752	400	846	36.9767	77.7598	-1.07241	Down	0	hypothetical protein CC1G_05534
AA_6758	69	345	9.6527	47.9884	-2.31368	Down	0
AA_675	9896	416	592.038	24.7457	4.58044	Up	0	predicted protein
AA_6763	956	2058	33.4638	71.6276	-1.09791	Down	0	hypothetical protein CC1G_06723
AA_6767	45	248	2.7961	15.3217	-2.45409	Down	0	ich1 protein
AA_6774	2646	55	172.117	3.5572	5.5965	Up	0	alcohol oxidase
AA_6775	271	572	20.196	42.3847	-1.06947	Down	0	vacuolar protein sorting-associated protein 35
AA_6781	62	236	6.8671	25.9904	-1.92021	Down	0	predicted protein
AA_6815	69	814	4.9703	58.3013	-3.55212	Down	0	cytochrome p450
AA_6818	202	1320	83.5179	542.649	-2.69986	Down	0
AA_6821	84	223	17.3058	45.681	-1.40034	Down	0	acetate non-utilizing protein 9
AA_6842	73	196	14.7132	39.2787	-1.41664	Down	0	dna polymerase theta eta
AA_6843	93	237	17.2205	43.6344	-1.34134	Down	0	m28p1_copc7 ame: full=probable zinc metalloprotease cc1g_04591
AA_6846	158	363	22.3362	51.0243	-1.1918	Down	0	hypothetical protein CC1G_10194
AA_6857	111	399	12.4197	44.3894	-1.83758	Down	0	thiamine pyrophosphokinase
AA_6865	102	365	8.0015	28.4697	-1.83108	Down	0	hypothetical protein CC1G_15320
AA_6867	532	1422	22.4494	59.6637	-1.41018	Down	0	iq domain-containing protein-containing
AA_6868	121	412	7.5068	25.4146	-1.75939	Down	0	hypothetical protein CC1G_03654
AA_6870	148	950	9.7745	62.3843	-2.67409	Down	0	predicted protein
AA_6880	107	283	9.0336	23.7563	-1.39494	Down	0	camk camkl kin4 protein kinase
AA_6907	247	622	10.4779	26.2352	-1.32415	Down	0	duf323 domain-containing protein
AA_6978	2651	439	385.141	63.4149	2.60249	Up	0	helix-turn-helix transcription type
AA_6981	366	1385	17.8532	67.1742	-1.91172	Down	0	predicted protein
AA_6988	332	746	13.9951	31.2676	-1.15975	Down	0	protein
AA_6994	64	257	4.8595	19.4028	-1.99739	Down	0	hypothetical protein CC1G_07289
AA_7000	221	554	15.891	39.6084	-1.3176	Down	0	eaf3_ustma ame: full=chromatin modification-related protein eaf3
AA_7003	332	715	15.0176	32.1577	-1.09851	Down	0	dna repair and recombination protein pif1
AA_7019	74	357	11.9278	57.2156	-2.26208	Down	0	get1_lacbs ame: full=protein get1 ame: full=guided entry of tail-anchored proteins 1
AA_7022	182	407	16.5831	36.8728	-1.15284	Down	0	candidate g-protein alpha subunit
AA_7053	99	250	6.1514	15.4453	-1.32818	Down	0	related to nicotinamide mononucleotide permease
AA_7068	68	347	5.7409	29.1287	-2.34309	Down	0	camk camkl pask protein kinase
AA_7074	77	626	7.3429	59.3566	-3.01499	Down	0	predicted protein
AA_7107	56	179	4.2281	13.4379	-1.66823	Down	0	predicted protein
AA_7110	62	191	9.2753	28.4111	-1.61499	Down	0
AA_7147	91	705	5.7191	44.0545	-2.94543	Down	0	monocarboxylate permease
AA_7158	56	439	3.9746	30.9805	-2.96248	Down	0	related to skn7-transcription factor
AA_7167	822	2225	41.9615	112.935	-1.42835	Down	0	hypothetical protein CC1G_00082
AA_7176	76	458	11.0547	66.2393	-2.58303	Down	0	dynactin
AA_7181	618	1889	14.9131	45.3241	-1.6037	Down	0	assimilatory sulfite reductase
AA_7186	4064	1190	131.575	38.3074	1.78019	Up	0	heterokaryon incompatibility protein het-c
AA_7194	75	330	9.8527	43.1049	-2.12926	Down	0	predicted protein
AA_7217	331	829	22.5388	56.1273	-1.31629	Down	0	ste ste20 paka protein kinase
AA_7223	1278	52	204.359	8.2677	4.62748	Up	0	pathogen-related protein
AA_7252	121	810	8.5729	57.0615	-2.73466	Down	0	atp-binding cassette transporter
AA_7262	84	225	7.1467	19.0339	-1.41322	Down	0
AA_7265	283	901	20.2647	64.1498	-1.66248	Down	0	hypothetical protein SERLADRAFT_434909
AA_7275	53	1066	4.1442	82.8778	-4.32182	Down	0	peroxidase tap
AA_727	65	581	4.973	44.1975	-3.15178	Down	0	delta-12 fatty acid desaturase protein
AA_7281	77	257	25.4688	84.5217	-1.73059	Down	0	bem46 family protein
AA_7293	127	1021	6.1232	48.9463	-2.99884	Down	0	predicted protein
AA_7318	3526	471	134.542	17.8695	2.91248	Up	0	predicted protein
AA_7324	2389	246	242.779	24.8569	3.28792	Up	0	protein
AA_7327	111	606	7.7867	42.2688	-2.44051	Down	0	elongation factor g 1
AA_7360	179	439	14.7512	35.9712	-1.28601	Down	0	oxidoreductase
AA_7368	291	2271	8.9077	69.1207	-2.95599	Down	0	ubiquitin-protein ligase
AA_7369	119	470	9.7999	38.485	-1.97346	Down	0	cytochrome c peroxidase
AA_7418	60	589	4.3716	42.6698	-3.28698	Down	0	protein
AA_7437	86	260	7.0582	21.2172	-1.58786	Down	0	hypothetical protein CC1G_09706
AA_744	56	347	10.2904	63.4004	-2.62319	Down	0
AA_747	82	321	13.4143	52.2128	-1.96063	Down	0
AA_7510	2289	94	463.671	18.9326	4.61416	Up	0	protein
AA_7533	84	347	8.8802	36.4747	-2.03823	Down	0
AA_7581	193	437	12.9736	29.2081	-1.17079	Down	0	predicted protein
AA_7587	84	334	8.9825	35.5124	-1.98313	Down	0	carbonic anhydrase
AA_7594	86	398	13.4143	61.7263	-2.20211	Down	0	ubiquinol-cytochrome c reductase iron-sulfur subunit
AA_7597	247	517	16.4117	34.1557	-1.0574	Down	0	predicted protein
AA_7613	53	186	5.5834	19.483	-1.803	Down	0	predicted protein
AA_7628	56	254	6.6024	29.7757	-2.17307	Down	0	sphingomyelin phosphodiesterase
AA_7647	50	225	6.5118	29.1361	-2.16168	Down	0	general amidase
AA_7653	1251	38	195.891	5.9164	5.04919	Up	0
AA_7685	122	792	7.0339	45.4022	-2.69037	Down	0	polyketide synthase
AA_7718	256	873	16.2495	55.0975	-1.76159	Down	0	hypothetical leucine-rich protein
AA_7748	3266	304	215.229	19.9194	3.43363	Up	0	protein
AA_7760	78	324	7.625	31.4924	-2.04619	Down	0	glycoside hydrolase family 27 protein
AA_7772	9176	1102	653.959	78.0902	3.06599	Up	0	predicted protein
AA_7774	47	172	5.4144	19.7013	-1.86342	Down	0	sterol regulatory element binding protein cleavage-activating protein
AA_7778	92	250	9.2175	24.9047	-1.43397	Down	0	ring-14 protein
AA_7795	179	466	15.1972	39.3382	-1.37213	Down	0	mannitol-1-phosphate dehydrogenase m1pdh1
AA_7813	375	1299	10.1806	35.0647	-1.7842	Down	0	peroxisome biogenesis factor 1
AA_7819	4375	1382	290.853	91.3525	1.67077	Up	0	protein
AA_7831	5482	677	488.8	60.0203	3.02572	Up	0	hypothetical protein SERLA73DRAFT_186929
AA_7844	412	1184	17.307	49.453	-1.5147	Down	0	glycoside hydrolase family 37 protein
AA_7874	369	966	20.7978	54.1359	-1.38015	Down	0	predicted protein
AA_7888	214	489	20.6028	46.8101	-1.18398	Down	0	rad1 protein
AA_7889	107	510	8.7343	41.3933	-2.24463	Down	0
AA_7892	85	443	7.6696	39.7444	-2.37353	Down	0	pantetheine-phosphate adenylyltransferase
AA_7902	82	226	7.0814	19.4057	-1.45437	Down	0	protein
AA_7911	66	298	7.008	31.4618	-2.16653	Down	0
AA_7924	68	305	6.1866	27.5903	-2.15694	Down	0	amino acid permease -like protein
AA_7950	256	524	15.4843	31.5137	-1.02517	Down	0	vacuolar membrane protein
AA_7953	499	1040	15.0647	31.2184	-1.05122	Down	0	protein
AA_7966	162	1005	8.8298	54.4654	-2.62489	Down	0
AA_7971	76	304	6.3851	25.3948	-1.99175	Down	0	alpha beta hydrolase fold protein
AA_7977	54	174	8.5332	27.3391	-1.67981	Down	0	hypothetical protein CC1G_00012
AA_7985	78	437	8.2676	46.056	-2.47785	Down	0
AA_7990	50	206	8.7485	35.8382	-2.03439	Down	0	hypothetical protein CC1G_05156
AA_7	74	628	11.1674	94.2319	-3.07692	Down	0
AA_8005	49	206	6.1815	25.8395	-2.06355	Down	0
AA_800	98	310	12.8323	40.3607	-1.65317	Down	0	pre-mrna-splicing atp-dependent rna helicase prp28
AA_8019	123	666	8.3613	45.0152	-2.42861	Down	0	map kinase phosphatase
AA_8040	134	714	8.5506	45.3007	-2.40544	Down	0	acyl- dehydrogenase
AA_8046	58	189	7.9843	25.8696	-1.69602	Down	0	ebpl-prov protein
AA_8052	77	202	6.9271	18.0687	-1.38317	Down	0	predicted protein
AA_8059	45	206	5.7007	25.9479	-2.18641	Down	0	serine threonine protein kinase
AA_8064	161	683	17.5744	74.1299	-2.07658	Down	0	zip-like iron-zinc transporter
AA_8066	490	1215	25.4439	62.7309	-1.30186	Down	0	predicted protein
AA_8068	59	303	7.0525	36.0122	-2.35228	Down	0	leucine aminopeptidase 1
AA_8080	61	359	9.0807	53.1376	-2.54886	Down	0	secreted protein
AA_8088	354	980	20.5077	56.449	-1.46078	Down	0	predicted protein
AA_8089	286	1058	19.7871	72.7811	-1.879	Down	0	predicted protein
AA_808	516	1043	45.8059	92.0605	-1.00705	Down	0	homeobox transcription
AA_8096	54	825	4.9166	74.6859	-3.9251	Down	0	expansin family protein
AA_8098	76	354	5.0805	23.5295	-2.21143	Down	0	predicted protein
AA_8115	840	2424	26.5269	76.1126	-1.52068	Down	0	hypothetical protein CC1G_07995
AA_8128	210	517	28.3274	69.3419	-1.29153	Down	0	glycerol transporter
AA_8140	2627	91	635.58	21.8912	4.85965	Up	0
AA_8151	140	383	14.4585	39.329	-1.44368	Down	0	class i sirtuins sir2 family protein
AA_8156	148	393	15.0024	39.6104	-1.40069	Down	0
AA_8157	369	801	17.956	38.7555	-1.10994	Down	0	predicted protein
AA_8167	68	740	4.5787	49.5427	-3.43566	Down	0	glycosyltransferase family 49 protein
AA_8168	57	644	6.5043	73.0682	-3.48978	Down	0	cytochrome p450
AA_8172	364	888	13.6688	33.1558	-1.27837	Down	0	predicted protein
AA_8185	375	898	29.1147	69.3225	-1.25158	Down	0	saccharopine dehydrogenase
AA_8194	632	1854	19.4248	56.6587	-1.5444	Down	0	hypothetical protein SERLADRAFT_451169
AA_8209	280	3329	7.3856	87.3094	-3.56335	Down	0	snf2 superfamily protein
AA_8215	82	333	9.3926	37.9255	-2.01357	Down	0	hypothetical protein SCHCODRAFT_232182
AA_821	80	2448	10.3965	316.318	-4.92721	Down	0	glycoside hydrolase family 3 protein
AA_8240	240	585	19.1887	46.5058	-1.27715	Down	0	DnaJ protein
AA_8243	243	775	15.7896	50.0707	-1.66499	Down	0	3-hydroxyisobutyryl- hydrolase
AA_8244	47	343	8.7973	63.8355	-2.85923	Down	0	related to stress response protein rds1p
AA_8251	73	385	5.2491	27.5257	-2.39064	Down	0	predicted protein
AA_825	314	1160	24.363	89.4904	-1.87704	Down	0	glycosyltransferase family 2 protein
AA_8282	145	817	9.2476	51.8083	-2.48603	Down	0	hypothetical protein LACBIDRAFT_305814
AA_8284	8784	263	1543.64	45.9544	5.06999	Up	0	predicted protein
AA_8294	386	914	17.612	41.4653	-1.23535	Down	0	other ulk ulk protein kinase
AA_8303	56	770	4.4479	60.81	-3.77311	Down	0	hypothetical protein
AA_8304	375	2105	11.8115	65.9237	-2.48061	Down	0	h+ nucleoside cotransporter
AA_8307	69	218	11.1219	34.9384	-1.65141	Down	0
AA_8308	50	159	7.9011	24.9823	-1.66078	Down	0	predicted protein
AA_8323	347	711	15.0369	30.6349	-1.02667	Down	0	u3 snornp-associated protein rrp5
AA_8333	2924	133	407.164	18.4145	4.46669	Up	0	voltage-gated potassium channel beta-2 subunit
AA_8335	294	1200	14.1468	57.4128	-2.0209	Down	0	candidate catalase
AA_8353	111	324	9.4174	27.3318	-1.53718	Down	0	rna helicase
AA_8356	359	983	22.9685	62.5331	-1.44496	Down	0	predicted protein
AA_8357	2077	4359	47.4283	98.9705	-1.06125	Down	0	clathrin heavy chain 1
AA_8358	353	861	21.7657	52.786	-1.2781	Down	0	gtpase activating protein
AA_8363	106	299	13.3723	37.5048	-1.48783	Down	0	predicted protein
AA_8364	176	380	21.9507	47.1234	-1.10218	Down	0	glutathione s-transferase
AA_8368	54	808	6.8625	102.098	-3.89507	Down	0	probable peroxisomal acyl-coenzyme a thioester hydrolase 1
AA_8375	177	417	20.0836	47.046	-1.22805	Down	0	probable yhm2-protein of the mitochondrial carrier family
AA_8377	248	1020	11.9429	48.8398	-2.0319	Down	0	hormone-sensitive lipase
AA_8380	122	1057	5.4734	47.1508	-3.10677	Down	0	tandem pore domain k+ channel
AA_8382	556	2502	42.4574	189.969	-2.16168	Down	0	nli interacting factor-like phosphatase
AA_8395	6569	1430	415.436	89.9204	2.20791	Up	0	predicted protein
AA_8397	251	1011	14.994	60.05	-2.00178	Down	0	vacuolar amino acid transporter 5
AA_8400	65	461	16.5208	116.502	-2.81801	Down	0	cyclin
AA_8422	740	2246	144.328	435.559	-1.59351	Down	0	l-glutamine d-fructose 6-phosphate amidotansferase
AA_8425	2080	5497	315.076	827.934	-1.39381	Down	0	probable calcium-binding protein precursor cnx1
AA_8432	56	646	14.5707	167.125	-3.51979	Down	0
AA_8435	191	503	25.4798	66.7187	-1.38874	Down	0	sel1 domain-containing protein
AA_846	91	225	17.6629	43.423	-1.29774	Down	0
AA_8473	62	253	30.3044	122.957	-2.02055	Down	0
AA_8487	890	1879	250.463	525.772	-1.06984	Down	0	nadh dehydrogenase 1 alpha subcomplex
AA_8488	1956	201	265.93	27.1713	3.29089	Up	0	gmc oxidoreductase
AA_8521	5747	1908	513.947	169.657	1.59899	Up	0	predicted protein
AA_8543	165	416	30.7411	77.0631	-1.32587	Down	0
AA_8551	469	3163	49.1082	329.305	-2.74539	Down	0	pyruvate dehydrogenase
AA_8568	276	837	13.3498	40.254	-1.59231	Down	0	predicted protein
AA_8575	59	179	30.7026	92.6175	-1.59292	Down	0
AA_8576	338	861	115.927	293.622	-1.34074	Down	0
AA_8585	150	1010	68.0801	455.793	-2.74307	Down	0	predicted protein
AA_8600	551	7607	40.9868	562.63	-3.77896	Down	0
AA_8605	79	1044	11.3408	149.016	-3.71587	Down	0
AA_8607	120	606	54.4641	273.476	-2.32804	Down	0	predicted protein
AA_8608	145	339	30.8198	71.6439	-1.21699	Down	0	histone h3
AA_860	2111	25329	74.0868	883.869	-3.57654	Down	0	phenylalanine ammonium lyase
AA_8611	822	3095	42.9979	160.973	-1.90448	Down	0	long-chain-fatty-acid- ligase
AA_8625	52	1781	10.2916	350.479	-5.08979	Down	0	alpha-aminoadipic semialdehyde synthase
AA_8646	95	648	11.5269	78.1772	-2.76174	Down	0	n-acyl-phosphatidylethanolamine-hydrolyzing phospholipase d
AA_8669	722	2387	138.579	455.543	-1.71688	Down	0	predicted protein
AA_8676	45	157	9.4156	32.6627	-1.79452	Down	0	phospholipid-transporting atpase 1
AA_8698	79	263	31.8982	105.588	-1.72689	Down	0
AA_8738	291	992	105.82	358.675	-1.76107	Down	0	fumarate reductase
AA_8751	185	469	84.2824	212.449	-1.33381	Down	0	delta 9-fatty acid desaturase
AA_8756	2656	55	504.175	10.3809	5.60192	Up	0	carbohydrate esterase family 4 protein
AA_875	888	3516	64.5049	253.949	-1.97706	Down	0	protein
AA_8779	300	1324	20.5671	90.252	-2.13362	Down	0	glycerol-3-phosphate o-acyltransferase
AA_8856	87	618	21.3919	151.09	-2.82027	Down	0	hypothetical protein SERLA73DRAFT_186905
AA_8858	332	905	44.7843	121.382	-1.43849	Down	0	predicted protein
AA_8889	111	360	46.0512	148.504	-1.68919	Down	0
AA_8911	700	1789	97.5868	247.982	-1.34548	Down	0	hypothetical protein CC1G_01719
AA_8936	3002	620	856.803	175.946	2.28383	Up	0
AA_8994	462	1951	170.571	716.205	-2.07	Down	0	glycoside hydrolase family 13 protein
AA_8999	146	317	35.4656	76.5651	-1.11027	Down	0	predicted protein
AA_899	4233	1320	215.177	66.7173	1.68939	Up	0	20s proteasome subunit beta 3
AA_9002	291	759	60.2608	156.279	-1.37483	Down	0	related to tob3 (member of aaa-atpase family)
AA_9009	71	417	25.5873	149.424	-2.54591	Down	0	xfp domain-containing protein
AA_9020	95	247	37.7277	97.533	-1.37027	Down	0	apocytochrome b
AA_9027	60	230	23.7499	90.5224	-1.93035	Down	0	cytochrome p450
AA_9030	668	1597	45.0793	107.157	-1.2492	Down	0	chitin synthase export chaperone
AA_9031	2610	11218	90.4167	386.403	-2.09545	Down	0	nad-specific glutamate dehydrogenase
AA_9032	127	437	45.7688	156.59	-1.77456	Down	0
AA_9039	643	3130	97.646	472.613	-2.27503	Down	0	extracellular elastinolytic metalloproteinase
AA_9052	62	869	8.4293	117.472	-3.80076	Down	0
AA_9077	45	276	17.3019	105.513	-2.60842	Down	0
AA_9084	509	1028	195.082	391.752	-1.00586	Down	0	succinate dehydrogenase cytochrome b560 subunit
AA_9149	202	1592	17.8923	140.209	-2.97017	Down	0
AA_9158	390	1182	98.0921	295.6	-1.59144	Down	0
AA_915	64	204	6.8681	21.7674	-1.66419	Down	0	hypothetical protein SERLA73DRAFT_190282
AA_9177	65	226	8.2778	28.6173	-1.78957	Down	0
AA_9188	3536	805	974.651	220.623	2.14331	Up	0
AA_9191	319	1084	83.9052	283.495	-1.75649	Down	0	dihydrolipoyllysine-residue succinyltransferase 1
AA_9201	280	608	27.6177	59.628	-1.1104	Down	0	2-oxoglutarate dehydrogenase
AA_9236	63	569	9.5432	85.7002	-3.16675	Down	0	gmc oxidoreductase
AA_9237	400	1746	52.8932	229.563	-2.11773	Down	0	hypothetical protein SERLA73DRAFT_160225
AA_9251	67	254	19.1225	72.0811	-1.91435	Down	0	predicted protein
AA_926	552	1683	47.0305	142.575	-1.60005	Down	0	peroxisomal 3-ketoacyl-coa thiolase
AA_9279	74	423	10.4858	59.5976	-2.50682	Down	0	branched-chain alpha-keto acid dehydrogenase e1-alpha subunit
AA_9296	130	779	18.3564	109.37	-2.57487	Down	0	hypothetical protein SERLA73DRAFT_105229
[truncated: 16,476 more rows]
