# Supplementary material for: Transcriptome and Proteome Exploration to Provide a Resource for the Study of Agrocybe aegerita
Source: PLoS One. 2013 Feb 13;8(2):e56686. doi: 10.1371/journal.pone.0056686 (PMC3572045; doi:10.1371/journal.pone.0056686)
Supplement: Table S9 — List of peptides from mycelium and fruiting body identified by LC-MS/MS analysis. (XLS) [file pone.0056686.s014.xls]

## Sheet: Sheet1
Fraction	ESTs	Matched peptides	Accession number	Protein name	Organism	Peptides	InterProScan annotation
1,2,3,4,6,7	AA_10988	7	XP_001874536	linoleate diol synthase	L. bicolor	TSGVDLVR;AILSDAIALTR;VIQGPGFFPAEDQR;LVEQEEDIFQTAR;VLHDATEHSAAAFGAR;SAPAFVEGYSR;VFLNIASANLDEK	IPR1128. Cyt_P45
1	AA_9496	4	XP_001835625	trehalase	C. cinerea	HISAAGALR;FSNLDIDSAGR;AAILDLFWDSQK;VAFYDFVLDTNSR	IPR8928. 6-hairpin_glycosidase-like
1,2,3,4,5,6	AA_19858	6	XP_001832856	hypothetical protein CC1G_10075	C. cinerea	NDTVLYEDR;GWNATGNANQR;VGTVLDQTTNNK;GASDPDTFSK;VVDLSGDDDR;AQLWIVEQVPDGESFVIR	IPR772. Ricin_B_lectin
1,3	AA_3170	3	XP_001885676	predicted protein	L. bicolor	SAYIDPHIAR;EAVLAGGALGSPK;SGNYYAQAVEFAR	IPR12132. GMC_OxRdtase
1	AA_10786	2	XP_001873967	predicted protein	L. bicolor	SSWTDGDALFVAIK;NQGHQTHNDLDAGDFVLDALGTR	IPR8929. Chondroitin_lyas
1,6	AA_2028	2	XP_001885126	predicted protein	L. bicolor	NVLVHTASNR;LIFTSDESGFVNPWK	IPR1142. 6-blade_b-propeller_TolB-like
1,5,6,7,8,9,10,11	AA_23884	5				SLQEGTSQR;TVFHVVIPVGIR;IDRPDNAQASGSK;VANVQGQWGTR;IDIQGAYNESPGVR
1	AA_3357	2	XP_001832231	DyP	C. cinerea	EDQSVYR;CPFASHMR	IPR118. Dimeric_a/b-barrel
1,2,3,4,5,6,8,9,10	AA_19858	2	XP_001832856	hypothetical protein CC1G_10075	C. cinerea	ALSGGATDTTR;NAYFTVVNR	IPR772. Ricin_B_lectin
1,2,3,4,6,7,9,12	AA_7944	4	XP_001831685	histone H4	C. cinerea	DNIQGITKPAIR;ISGLIYEETR;DSVTYTEHAK;TVTALDVVYALK	IPR972. Histone-fold
1	AA_9656	1	XP_001879679	glycoside hydrolase family 3 protein	L. bicolor	GWPGLCLEDSPLGVR	IPR198. Glyco_hydro_3_AS
1,2,4,6,7,11	AA_23779	1				TQVTAVDQEGK
1	AA_17563	1	XP_001877478	glycoside hydrolase family 92 protein	L. bicolor	VGVSFVSEER	IPR8928. 6-hairpin_glycosidase-like
1	AA_8488	1	XP_001840719	mala s 12 allergen	C. cinerea	HVTEPQPNLNNR	IPR172. GMC_OxRdtase_N
1,6,8,12	AA_3167	1	XP_002470235	predicted protein	Postia placenta	AGLQFPVGR	IPR972. Histone-fold
1,2,5,6,7,8,9,10,11,12	AA_25514	1	XP_001840733	hypothetical protein CC1G_10347	C. cinerea	VAISVTPR
2,3,4,5,6,8,9,10	AA_11195	7	XP_001836638	oxalate decarboxylase	C. cinerea	ATQFSGGSVK;TKPVVVGPAK;AHLGFDDATMAK;TIAAAEVTIEPGAIR;SPLGVVDKPYTFPFSK;VTIFAAQSNAR;SVEVDNTDAEGR	IPR17774. Bicupin_oxalate_deCO2ase/Oxase
2	AA_24584	2	XP_001882557	glucose-6-phosphate isomerase	L. bicolor	TFTTQETITNAETAR;AHFVSNIDGTHIAETLR	IPR1672. G6P_Isomerase
2,3	AA_27739	2	XP_002387973	hypothetical protein MPER_13069	Moniliophthora perniciosa	ILAQLEKPGDVK;EELGANASDVLVK	IPR1672. G6P_Isomerase
2,3,5	AA_21806	2	XP_002398734	hypothetical protein MPER_00618	Moniliophthora perniciosa	GGLGAIIMGPTDVDTAR;NNPDLLASPSTDHGVVK	IPR1471. RmlC-like_jellyroll
2	AA_4651	2	XP_001835933	hypothetical protein CC1G_03021	C. cinerea	LGEELLTPFGR;IIINDGVAPLTGIK	IPR56. His_Pase_superF_clade-2
2	AA_8846	2	XP_001887030	glycoside hydrolase family 35 protein	L. bicolor	NPDTGAAFYIAR;LPVPSLWPDILEK	IPR18954. Beta-galactosidase_domain-2
2,5	AA_22310	1	XP_003049853	predicted protein	Nectria haematococca	GIGSVEDAR	IPR13785. Aldolase_TIM
2,4	AA_202	1	XP_001881180	phosphoglycerate mutase	L. bicolor	QFEQETR	IPR17849. Alkaline_Pase-like_a/b/a
2	AA_19720	1	ABX82968	actin	Dictyocaulus viviparus	VAPEEHPVLLTEAPLNPK	IPR4. Actin-like
2	AA_31441	1				ETIEEKKR
2	AA_10011	1	XP_001833633	glutathione-disulfide reductase	C. cinerea	LVVVGPEER	IPR16156. FAD/NAD-linked_Rdtase_dimer
2,3	AA_3792	1	XP_001877423	predicted protein	L. bicolor	QGQPLTVR	IPR1275. 2Me_IsoCit_deHydtase_PrpD
2	AA_10986	1	XP_001876463	delta-1-pyrroline-5-carboxylate dehydrogenase	L. bicolor	LMAATILGQGK	IPR16161. Ald_DH/histidinol_DH
2	AA_8155	1	XP_001881173	glycoside hydrolase family 38 protein	L. bicolor	QFLFGQR	IPR1113. Glyco_hydro-type_carb-bd
2,6	AA_3990	1	EGO22490	hypothetical protein SERLADRAFT_473407	Serpula lacrymans	ESTLHLVLR	IPR6984. DUF652
3,4,6	AA_4524	2	XP_001874897	predicted protein	L. bicolor	FTQAGSEVSALLGR;TVLIQELINNVAK	IPR3593. AAA+_ATPase
3,7	AA_3890	2	EGN92444	hypothetical protein SERLA73DRAFT_65811	Serpula lacrymans	YETLVNDAPNLIR;IGVDVLNTR	IPR16526. Pept_49_dipeptidyl-pept-3_euk
3	AA_10676	1	XP_001874823	predicted protein	L. bicolor	ALGALTQLVWAR	IPR16142. Citrate_synth-like_lrg_a-sub
3	AA_10243	1	XP_002392061	hypothetical protein MPER_08419	Moniliophthora perniciosa	VISSNIGNPQQK	IPR4839. Aminotransferase_I/II
3	AA_4134	1	XP_001840594	oxidoreductase family protein	C. cinerea	DDGLGLGDPLK	IPR164. NAD(P)-bd_dom
3,4	AA_24514	1	XP_001881924	predicted protein	L. bicolor	VDIDDAVVR	IPR192. Aminotrans_V/Cys_dSase
3,6	AA_4618	2	XP_001878218	transketolase	L. bicolor	QNLPNLEGSTIEK;TLAVDTVGK	IPR914. Transketo_C/Pyr-ferredox_oxred
3,6	AA_9805	1	XP_001836588	transketolase	C. cinerea	SPFVLVVESFNQK	IPR914. Transketo_C/Pyr-ferredox_oxred
3	AA_3470	1	XP_001884576	serine carboxypeptidase	L. bicolor	EALEMVNR	IPR1563. Peptidase_S1
3	AA_22730	1				VTVHSSNSPVR
3	AA_4913	1	XP_001838460	mannoprotein	C. cinerea	LIPAGALHGVQFTK
3	AA_8305	1	XP_001887030	glycoside hydrolase family 35 protein	L. bicolor	GVLNEGGLFGER	IPR18954. Beta-galactosidase_domain-2
3	AA_10904	1	XP_001874245	pyruvate kinase	L. bicolor	ALNNGNISSR	IPR1697. Pyr_Knase
3	AA_29859	1				KGPVSESIR
3,6	AA_19343	1	XP_001881077	predicted protein	L. bicolor	AVIPETTPLFLR	IPR13785. Aldolase_TIM
3	AA_11549	1				LASYISR
4	AA_1919	2	BAF74396	tyrosinase	Pholiota nameko	TAIGNIVNR;QPTSTRPNATDNVAR	IPR2227. Tyrosinase
4	AA_6385	1	XP_001878738	predicted protein	L. bicolor	ATLDELLILGR	IPR8927. 6-PGluconate_DH_C-like
4	AA_15810	1	XP_001838583	hypothetical protein CC1G_12719	C. cinerea	AGFQQYALALASTVSK	IPR13149. ADH_C
4,6	AA_10639	1	XP_001878218	transketolase	L. bicolor	SGAPILSLEALSTAGWQK	IPR914. Transketo_C/Pyr-ferredox_oxred
4	AA_24101	1	XP_001876135	predicted protein	L. bicolor	APILIHTSGTGMLVDDAR	IPR164. NAD(P)-bd_dom
4,5	AA_10715	4	EGN91803	hypothetical protein SERLA73DRAFT_192023	Serpula lacrymans	LANLHTER;EVIGVPALGK;YCSNATIR;INTSSIDLEDSK	IPR639. Epox_hydrolase-like
4	AA_8675	1	XP_003030685	40S ribosomal protein S14	S. commune	RVHPQRLEDR	IPR1971. Ribosomal_S11
4	AA_11009	1	XP_001837465	ATP-dependent Zn protease	C. cinerea	TPLITNLFFIPLSR	IPR3593. AAA+_ATPase
4	AA_10312	1	XP_003033210	hypothetical protein SCHCODRAFT_10951	S. commune	APIGGTVPFESIAAALQEK	IPR192. Aminotrans_V/Cys_dSase
4,8,9	AA_4042	1	XP_001881267	histone H2B	L. bicolor	LILPGELAK	IPR972. Histone-fold
4,5,6	AA_10799	3	BAF98206	NAD-dependent formate dehydrogenase	Ceriporiopsis subvermispora	NAFDLEGK;LLGTIENK;GAWLVNTAR	IPR6139. D-isomer_2_OHA_DH_cat_dom
4	AA_4065	1	EGO03311	hypothetical protein SERLA73DRAFT_174750	Serpula lacrymans	GGPAFGVVPGK	IPR639. Epox_hydrolase-like
5,6,10,11,12	AA_9147	2	XP_001879604	predicted protein	L. bicolor	AGIQLSPNFVK;VCDLVNYVAAK	IPR2831. GlycerAld/Erythrose_P_DH
5	AA_10324	2	XP_001834158	L-malate dehydrogenase	C. cinerea	AAIPELKK;VSEAEQALIK	IPR1557. L-lactate/malate_DH
5	AA_12608	2				ALTIDIAPGTVR;HFPGVIESGAFPLGGTVPK
5,11,12	AA_9039	2	XP_001838249	extracellular elastinolytic metalloproteinase	C. cinerea	NYIYSTDETVNPSTYK;GLGVDATVVNR	IPR1196. FTP_domain
5,11,12	AA_1671	2				KPYNQLATLSFEAQGEQK;LTIPHGWFTTISTITR
5	AA_33716	1	XP_001834689	aldehyde dehydrogenase	C. cinerea	TSFNTGIFIDGK	IPR16161. Ald_DH/histidinol_DH
5	AA_32876	1	XP_001879719	NAD-malate dehydrogenase	L. bicolor	AVVLGAAGGIGQPLALLLK	IPR2347. Glc/ribitol_DH
5	AA_3325	1	XP_001836065	thioredoxin reductase	C. cinerea	GVFAAGDVQDKR	IPR1327. FAD_pyr_nucl-diS_OxRdtase
5	AA_35884	1	XP_001879021	predicted protein	L. bicolor	DAAQPQFPALAFSAK	IPR18466. CW_beta-glucan_synthesis
5	AA_9466	1	XP_002393131	hypothetical protein MPER_07195	Moniliophthora perniciosa	YLYDESGTR	IPR4886. GAS1
5	AA_3882	1	XP_001879716	glyceraldehyde 3-phosphate dehydrogenase	L. bicolor S238N-H8	YDSVHGR	IPR2831. GlycerAld/Erythrose_P_DH
5	AA_8137	1	XP_002911370	prolyl aminopeptidase serine peptidase merops family s33	C. cinerea	IILFDQR	IPR73. AB_hydrolase_1
5,6,7,9	AA_4369	1	XP_001874296	predicted protein	L. bicolor	TTFPLSGGFFR
5	AA_11056	1	XP_001840382	hypothetical protein CC1G_05268	C. cinerea	FSSSSSFFPSR
5	AA_3365	1	AAT74567	guanine nucleotide binding protein beta subunit 2	Lentinula edodes	ESSADTSLR	IPR2472. G-protein_beta_WD-4_rep
6	AA_3465	2	EGN95332	hypothetical protein SERLA73DRAFT_77372	Serpula lacrymans	LGNPDELR;VAEQIAEKEGR	IPR2198. DH_sc/Rdtase_SDR
6	AA_4429	2	XP_001829188	inorganic diphosphatase	C. cinerea	LNDIEDVER;LIGAPNTLEHR	IPR8162. Pyrophosphatase
6	AA_8741	2	XP_001830441	guanine nucleotide binding protein beta subunit	C. cinerea	LWDLNTGLTTR;FSPNVLNPVIVSAGWDK	IPR2472. G-protein_beta_WD-4_rep
6	AA_22618	1	XP_001887377	predicted protein	L. bicolor	VAEGVEEAIVGNPK	IPR1991. Ergot_alkaloid_biosynthesis
6	AA_20957	1	ABL98208	serine protease	Hypsizygus marmoreus	APSAVTVGASTIADER	IPR1259. Inhibitor_I9
6	AA_2313	1	ACR25273	peptidase 1	Pleurotus ostreatus	APSAITVGASTIADAR	IPR1259. Inhibitor_I9
6,7	AA_24398	1	EGN98203	hypothetical protein SERLA73DRAFT_183120	Serpula lacrymans	HAALFTSTLLSK
6	AA_7201	1	XP_001878289	predicted protein	L. bicolor	AIVQAVTHYNNPK	IPR13785. Aldolase_TIM
6,7,9	AA_32141	1	EGN98203	hypothetical protein SERLA73DRAFT_183120	Serpula lacrymans	FAPIEEAQVSR
6	AA_6145	1	XP_001878192	20S proteasome subunit	L. bicolor	AQVNTQEYGR	IPR426. Proteasome_asu_N
6	AA_9985	1	XP_001839598	hypothetical protein CC1G_10591	C. cinerea	FTGAFAGALHR	IPR1987. Glutathione-S-Trfase_C-like
6	AA_150	1	XP_001887377	predicted protein	L. bicolor	IPFVSIDDIAK	IPR1991. Ergot_alkaloid_biosynthesis
6	AA_8425	1	XP_001874124	calnexin	L. bicolor	LLEDGFQTSGK	IPR158. Calret/calnex
6	AA_2844	1				ATTASADTPK
6	AA_8519	1				FLGSLEGHK
6	AA_20404	1	XP_003037261	translation elongation factor 1A	S. commune	QTVAVGIIK	IPR795. ProtSyn_GTP-bd
6	AA_19343	1	XP_001881077	predicted protein	L. bicolor	VVQAFADAAKR	IPR13785. Aldolase_TIM
6	AA_21941	1				TIVMGASFR
6	AA_4342	1	XP_001877038	glycoside hydrolase family 13 protein	L. bicolor	AMLFSPWR	IPR647. 1-4-A-glucan_branch_enz
7,11	AA_11209	2	XP_001876432	tectonin 2	L. bicolor	TNVWGVNAGGNIYR;ISAGSVTNVWGVNAGGNIFR	IPR6624. Beta-propeller_rpt_TECPR
7,12	AA_33014	1	ABA33613	manganese superoxide dismutase	Pholiota adiposa	EFNATTAAIQGSGWGWLGVNPSTK	IPR1189. Mn/Fe_SOD
7,8	AA_24454	1	EGO27439	hypothetical protein SERLADRAFT_360169	Serpula lacrymans	TTTGSYIANR	IPR243. Pept_T1A_subB
7	AA_10684	2	XP_001873208	polysaccharide lyase family 8 protein	L. bicolor	AELNEFFTR;GWDPEGQLGPR	IPR8929. Chondroitin_lyas
7,8,11	AA_2858	1	XP_001881909	predicted protein	L. bicolor	YDAFLFGIPTR	IPR8254. Flavodoxin/NO_synth
9	AA_4260	2	XP_002471021	60S ribosomal protein L11	P. placenta	VKEYELR;VLEQLTGQTPVTSK	IPR2132. Ribosomal_L5
9,10	AA_12283	2	XP_001885245	predicted protein	L. bicolor	GLTFDQIAK;ILLSFDGK	IPR876. Cyanase
9	AA_11092	1	XP_001883374	condensin complex subunit SMC2	L. bicolor	LASLSLPR	IPR488. Death
9	AA_7121	1	EGO30144	hypothetical protein SERLADRAFT_454436	Serpula lacrymans	HQLYVEDQLK	IPR13785. Aldolase_TIM
10	AA_10404	2	EGN93296	hypothetical protein SERLA73DRAFT_189858	Serpula lacrymans	KAHFDAPSSIR;MKFNADVSSSR	IPR2699. ATPase_V1/A1-cplx_dsu
10	AA_29906	2				LQMDETGR;LQFDETGR
10	AA_23119	1	XP_001839821	snodprot1	C. cinerea	GFTTFGSLPSFPR	IPR99. Barwin-related_endoglucanase
10	AA_2021	1	XP_001884980	coatomer protein	L. bicolor	KLLKLLR	IPR11989. ARM-like
10	AA_8943	1	XP_001878875	predicted protein	L. bicolor	VAIVLQGR	IPR1141. Ribosomal_L27e
10	AA_6184	1	XP_001830490	cytoplasmic protein	C. cinerea	SFNIILR	IPR173. DOCK
11,12	AA_23873	4	XP_001839821	snodprot1	C. cinerea	GFTTFGSLPSFPR;GDFNIGLNAMNQLTNGQAVALGR;SINVLAIDVAR;VPVDVAQVANSACGL	IPR99. Barwin-related_endoglucanase
11,12	AA_2713	3	XP_003031593	hypothetical protein SCHCODRAFT_56010	S. commune	HIAEIEAA;FGDNTTTRPGLLDFTGK;AAAIIQSLPK	IPR582. Acyl-CoA-binding_protein
11	AA_9185	1	EGO00203	hypothetical protein SERLA73DRAFT_135921	Serpula lacrymans	NSQILSNAVDSK	IPR1892. Ribosomal_S13
11	AA_3012	1	XP_001873247	predicted protein	L. bicolor	DNYQLR	IPR11545. DNA/RNA_helicase_DEAD/DEAH_N
11	AA_9974	1	XP_001888729	predicted protein	L. bicolor	VLMEYIHK	IPR196. Ribosomal_L19/L19e
11	AA_35048	1	1SWH_A	Streptavidin	Streptomyces avidinii	ILTQWLLTR
11,12	AA_9379	1	XP_001889925	predicted protein	L. bicolor	TSAVLAVQEVR	IPR1921. Ribosomal_L7A/L8
11	AA_3603	1	XP_001886483	predicted protein	L. bicolor	TCASCGYPSAK	IPR11331. Ribosomal_L37ae/L37e_N
11	AA_9520	1	XP_001839155	40S ribosomal protein S12	C. cinerea	NALVHDGLAR	IPR438. Ribosomal_L7Ae/L3e/S12e/Gad45
11	AA_10378	1	EGO01917	hypothetical protein SERLA73DRAFT_177548	Serpula lacrymans	LQSTSFDK	IPR1157. Mss4-like
11	AA_8817	1	XP_001873528	predicted protein	L. bicolor	AVVEAGGSELGK	IPR13813. Endoribo_LPSP/chorism_mut-like
11	AA_5671	1	XP_001876702	gamma-tubulin complex, DGRIP91/SPC98 component	L. bicolor	QISVSVSR	IPR15697. GCP3
11	AA_10437	1	XP_001836065	thioredoxin reductase	C. cinerea	IITETVSR	IPR1327. FAD_pyr_nucl-diS_OxRdtase
11	AA_30461	1	AAP49844	Aa41-PRI4	A. aegerita	AEDNAIYSK
12	AA_4237	3	XP_001837246	60S ribosomal protein L6	C. cinerea	VNQAYVIATSTK;QLASGLLLVTGPYK;SSITPGTVVILLAGR	IPR5568. Ribosomal_L6_N
12	AA_8636	2	AAB86858	polyubiquitin	S. commune	TITLEVESSDTIDNVK;TLSDYNIQKESTLHLVLR	IPR626. Ubiquitin
12	AA_10724	2	XP_001878174	glycoside hydrolase family 88 protein	L. bicolor	EKLEGLPFSK;QFVDFYYSTFDSNR	IPR8928. 6-hairpin_glycosidase-like
12	AA_35619	2	XP_001839334	ribosomal protein S31	C. cinerea	AQHAVSLDK;FISQSILIER	IPR4977. Ribosomal_S25
12	AA_9765	1	XP_001873855	predicted protein	L. bicolor	VEFMDDTSR	IPR1234. NA-bd_OB-fold
12	AA_22321	1	XP_003035055	hypothetical protein SCHCODRAFT_65657	S. commune	ELGEYALSNYTNVK	IPR16161. Ald_DH/histidinol_DH
12	AA_8608	1	XP_001873642	histone H3	L. bicolor	EIAQDFKTDLR	IPR972. Histone-fold
12	AA_3602	1	XP_001831623	60S ribosomal protein L30	C. cinerea	TTVHHFAGTNVALGTAAGK	IPR231. Ribosomal_L3e
12	AA_10269	1	XP_001888362	predicted protein	L. bicolor	NASLFLQR	IPR23441. Ribosomal_L24e_dom
12	AA_10478	1	XP_001873913	predicted protein	L. bicolor	ILLKGDNITLIQQASR	IPR192. LSM-related_domain
1,2	AA_4603	6	XP_002476264	alpha-glucosidase	Postia placenta	QVLTEAGYK;IDHIVSEQPK;FGEGEAVVFAR;VPWIYGEDAAK;TGDLTAEITENPYTVTFR;IGVTIGASSR	IPR13785. Aldolase_TIM
1,2,3,4,5,6,7,8,9	AA_4661	24	XP_001833622	leucyl aminopeptidase	C. cinerea	ALFVPLVNK;IFDVEYPLPK;IGFPVLTVTENER;VTFAVAVR;IVDQLNAFR;DDSIFSLDDR;EDYAAIEAFFK;YNQALAQTLDTIR;	IPR24571. DUF3358
						AVLPLYEK;TTFQLTQNLPAGSK;HGGGAEYDAIVK;FLEDSVEMPLSK;VNSEFITEHLNR;TLAVTQASAARDEGVVK;FIPLDTSKPFK;AGLADLSSALTLVNLWK
						YFQDEYDVLYK;ISAIAAMGATQDPELAQETLK;IGLVHDALALSK;STFSVTMISR;LALIAAEAAK;LNGGTTGVYR;LGYEYPAGESR;AIVDADVILEER
1,2,3,4,5,6,7,9,10,11	AA_4124	11	XP_001874138	phosphopyruvate hydratase	L. bicolor	AAVPSGASTGIHEAVELR;AVSNVNDTIAPELIK;ACNGLLLK;IGTETYHTLK;GNPTVEVDLHTAK;IALDVASSEFYKEGK;LGANAILGVSIAVAEAAAAEK;	IPR941. Enolase
						SGETENTIIADLAVALGVGEIK;IEEELAGTGATYAGEGGLSAGHNPPALLK;SGLSVLNQK;WITGTELADLYLSYVK
1,2,3,4,6,7,9,10,11	AA_10338	17	XP_001879598	predicted protein	L. bicolor	ATDVMLAGK;ELDEEVAR;ESLVDGIK;VADVSLAAFGR;GNVFVTTTGNR;LKVPAINVNDSVTK	IPR43. Adenosylhomocysteinase
						ANAASVTNVKPQVDR;SKFDNYYGCR;HIILLAEGR;SLNMILDDGGDLTNLVHEK;VAVVAGYGDVGK;FPLGVHMLPK
						LTVLSETQAK;EIEIAENEMPGLMYLR;AHLAQLNVK;VPAINVNDSVTK;GISEETTTGVHHLYK
1,2,3,4,7	AA_11002	7	XP_001835672	metallopeptidase MepB	C. cinerea	DASNDAESLVR;TPDIFPVFK;VLEQMSSHYETK;VHTDQQSHDYTR;LSVNVPLLDK;GIEDFLDDLESK;RPLSADLIEK	IPR2479. MetalloPept_cat_dom
1,2,3,4,5,6,7,8,9,10,11,12	AA_758	8	AAL57035	PriA	P. ostreatus	SDAAEGTTGTFDLVDPSEDDKAIR;VIGPDEKLQFNACGR;TNTWTVSGSNTK;DTEVPASDYEGK;NLKPSWGK;HFYWDCPWGSK;LQFNACGR;LHADGDKDTEVPASDYEGKVIGPDEK	IPR9413. Aegerolysin
1	AA_10317	1	XP_001879679	glycoside hydrolase family 3 protein	L. bicolor	IGVTIGASSR	IPR198. Glyco_hydro_3_AS
1,7,9,10,12	AA_3821	6	O42717	Aegerolysin Aa-Pri1	A. aegerita	IANLGLSWGK;AYAQWVIIILHNVGSSPFK;ENASSGTEGSFDIVDPNDGNK;QNTWTPSGSNTK;DKEVYPSAYNGK;IQINSCGR	IPR9413. Aegerolysin
1,3,4,5,6,7,9,10,11	AA_12497	4	2ZGK_A	AAL	A. aegerita	QPDGPWLVEQR;TVIQYTK;LQENVIIFNSR;VSDVANQFAGIDGK
1	AA_5962	1	AAC26490	cellulose-binding beta-glucosidase	Phanerochaete chrysosporium	EIGAASTVLLK	IPR254. Cellulose-bd_dom_fun
1,2,4,6,7,8,9,10,11,12	AA_35034	6	ABA33613	manganese superoxide dismutase	Pholiota adiposa	TAIIESFGTLEK;FVEALK;HHQTYVNALNAAEASYAK;ERIALQAALK;GTGGVLKDGPLKTAIIESFGTLEK;FNGGGHINHSLFWK	IPR1189. Mn/Fe_SOD
1,2,3,4,5,6,7,8,9,10,11,12	AA_9822	9	XP_001889495	catalase	L. bicolor	IAAAVGHPSVPPLK;QLSVWAAVDQGLSDR;DLSEITELDFEQPR;KATLEGSAR;HESFIGGAWR;NVAGHFKNVKDPGVK;VKPAADAVK;DQVHVAR;NVKDPGVK	IPR1828. Catalase
1,2,3,4,5,6,7,8	AA_4311	9	XP_001832231	DyP	C. cinerea	FLGDAGTQR;IKDLPHFR;ALEYFYYFR;VATTFIQELENK;AGAEALNDHFGYR;GGMSNPQVAGVTFK;INTADELVNRPPPR;LFGLDDDLGDDAYVR;DGSFMVTR	IPR118. Dimeric_a/b-barrel
1,7,8,9,10,11,12	AA_22560	2	ABA33613	manganese superoxide dismutase	Pholiota adiposa	YAEAVGTSK;NVKADYLTAIWNVINFEEAELR	IPR1189. Mn/Fe_SOD
1,2,3,4,5,6,7,8,9,10,12	AA_4198	13	AFA53122	lectin2	A. aegerita	ALTNDFSFSGGK;NAVNLQPFLAVK;NNGDGTFAPAK;NFAQNAGGWLTTK;GFADIVGFGLDGVVIGR;FIADLTGNGR;ETLVSYNDGK;
						SVIDNFCIDAGGWK;LVINDFGTDKGWQAAK;FVADLTGDGTADIIGCGK;ADIIGFGEK;MVIANFGYDAGGWR;NTFADPPK
2,3,4,5,6,7,8,9,10,11	AA_10656	9	XP_001835035	heat-induced catalase	C. cinerea	TLDDATAGR;YNILDLTK;DDGTFVYTQVHVR;FSTVGGESGSADTAR;VWPHSEFPLRPIGK;RNPQTHLK;FPHFIHTQK;GAGAHGYFEVTHDLSDITSQSLFK;TDEGNWDWVFNNTPVFFIRDPAK	IPR1828. Catalase
1,2,3,4,5,6,7,8,10,11,12	AA_24434	12	BAD66667	pleurotolysin B	P. ostreatus	LSSGFTNAIQSALGK;DWGAGVTAGHGNTTSTITTAQNR;AIEVTEVVPVVDMLPDEVRLEVK;ALLVKPTLPYK;AVINNVATIETTTVEVEFTQK	IPR2864. MACPF
						LMESNYNSVSVK;IDFSAPGSGFDDIVK;IGGVLSAHTQETFK;RTENETEVKQDVK;EALHNVFEEYGHVFR;DGPIFSSR;NKLIDDNNLLK
2	AA_9927	2	XP_001875195	dihydrolipoyl dehydrogenase	L. bicolor	GTASFLSNTR;VVIDDQFTTSQK	IPR16156. FAD/NAD-linked_Rdtase_dimer
2	AA_2809	3	XP_001875195	dihydrolipoyl dehydrogenase	L. bicolor	FLTEAETDR;TNLDTEGFVK;AEEEGIAAVEFLK	IPR16156. FAD/NAD-linked_Rdtase_dimer
2,3,4,5,6	AA_22392	3	XP_001881549	predicted protein	L. bicolor	LPPTFIEQAR;DINGVGNIAGR;TILHTILTSLER
1,2,3,4,5,6,7,8,9,10,11,12	AA_10933	18	BAI45248	erylysin B	Pleurotus eryngii	GLRPDLGLPGR;IGGVLSAHTQETFK;AIEVTEVVPVVDMLPDEVR;DWGAGVTAGHGNTTSTITTAQNR;ALLVKPTLPYK;RTENETEVKQDVK;QLLRPLLGK;	IPR2864. MACPF
						YIVNGGDYTK;LMESNYNSVSVK;LSSGFTNAIQNALGK;LPGSGNPPKPTWALR;VNGTSQLPISIYRPK;EALYNVFEEYGHVFR;DPIPSGWFWIGHSADGSK
						DGPISSSR;NKLIDDNNLLK;AVINNVATIETTTVEAEFTQK;ENMVLFDSGEE
2,3,4,5,6	AA_11139	1	XP_001829566	leucine aminopeptidase	C. cinerea	SVEVDNTDAEGR	IPR11356. Peptidase_M17
1,2,3,4,5,6,7,8	AA_4311	9	XP_001832231	DyP	C. cinerea	FLGDAGTQR;ALEYFYYFR;VATTFIQELENK;GGMSNPQVAGVTFK;AGAEALNDHFGYR;INTADELVNRPPPR;LFGLDDDLGDDAYVR;DGSFMVTR;IKDLPHFR	IPR118. Dimeric_a/b-barrel
2,3,4,5,6	AA_21725	2	XP_002911568	hypothetical protein CC1G_14100	C. cinerea	AENAAITSNR;ADIPLTEFIYR
2,3,4,6,8,10,11,12	AA_4449	3	XP_001886952	predicted protein	L. bicolor	VLAHTQIR;HGSLGFLPR;VTGQTIETDER	IPR597. Ribosomal_L3
3,5,7,8,9,11	AA_475	9	XP_002392319	hypothetical protein MPER_08124	Moniliophthora perniciosa	GSQAAVDR;NVIIEQSFGGPK;GVDVLANAVQVTLGPK;TNEVAGDGTTTATVLAR;DKFENLGAR;NVAAGCNPMDLR;VVDFLSSHTK;LVQDVAQK;DKFENLGAR	IPR1844. Chaprnin_Cpn6
3,4,5,7	AA_18943	4	ACR56325	chaperonin-60	Trametes versicolor	GQLQVVAIK;GFISPYFVTDVK;SQKVEFEKPLILLSEK;ISALQDILPTLEIAAQSR	IPR2423. Cpn6/TCP-1
3,7	AA_9364	1	XP_003031435	hypothetical protein SCHCODRAFT_82538	S. commune	VGGASEVEVGEK	IPR1837. Chaperonin_Cpn6_CS
3,4,5	AA_10874	5	XP_001874201	predicted protein	L. bicolor	ANDAILAEEK;DLDGAVLAGHK;EGLDQVYLVK;SHLSSPEVAPLIK;VAEKFEK	IPR185. Adenokinase
3,5,6,10	AA_23191	2	XP_001832232	hypothetical protein CC1G_02494	C. cinerea	NTPVELNISAYYADSPGK;TYHQAIFIQTNIR	IPR235. VWF_A
2,3,4,5,6,7	AA_10288	2	XP_001882557	glucose-6-phosphate isomerase	L. bicolor	ILLSNFFAQPEALAFGK;HFVALSTNTK	IPR1672. G6P_Isomerase
1,2,3,4,5,6,7,8,10,11,12	AA_24434	10	BAD66667	pleurotolysin B	P. ostreatus	LMESNYNSVSVK;IGGVLSAHTQETFK;LSSGFTNAIQSALGK;RTENETEVKQDVK;EALHNVFEEYGHVFR;DWGAGVTAGHGNTTSTITTAQNR;DGPIFSSR;NKLIDDNNLLK;AVINNVATIETTTVEVEFTQK;IDFSAPGSGFDDIVK	IPR2864. MACPF
4,7,9	AA_10851	7	XP_001873821	glutamic oxaloacetic transaminase AAT1	L. bicolor	IGGAFLAR;INLGVGAYR;LYNALTHDLK;IGAFSLTTASPEEK;TSLPDKEYLPITGLADFTK;DEQGKPYILPSVK;KAEELVR	IPR4839. Aminotransferase_I/II
2,4,5,6,7,9	AA_24111	7	BAD66667	pleurotolysin B	P. ostreatus	QLLRPLLGK;IQNTAEWIASTDK;ALLVKPTLPYK;DPIPSGWFWIGHSADGSK;AGLEVAVK;GGDYTKIQNTAEWIASTDKSEFWR;AIEVTEVVPVVDMLPDEVRLEVK	IPR2864. MACPF
4,5,6,11,12	AA_10452	8	XP_003036569	hypothetical protein SCHCODRAFT_83802	S. commune	LDVVQQVHK;LINSDEIQSVVRPAGQK;SLGAYADVVK;GPLVVYNEDNGVVK;IEQIEEVPLVVDDAAEAFTK;ITNPDVTR;FAVVSALAASALPSLVLAR;NLPGVEIVNVR	IPR2136. Ribosomal_L4/L1e
4,5,9	AA_4322	4	XP_001877133	aspartic peptidase A1	L. bicolor	YDSSASSTYR;SQDFAEAVKEPGLAFAFGK;LGSSEEDGGEAIFGGVDDSAYR;VILDTGSSNLWVPSTK	IPR1461. Peptidase_A1
4,5	AA_9033	1	XP_001877133	aspartic peptidase A1	L. bicolor	YYTVYDLGR	IPR1461. Peptidase_A1
4,5,6,7,10	AA_3505	6	EGN94615	hypothetical protein SERLA73DRAFT_144458	Serpula lacrymans	VSTEVDAR;EILAIIPGR;IASTWEGIQAAR;SKGGSLEDQTNAALDR;LLVEFGKEILAIIPGR;LSFDKEATK	IPR13785. Aldolase_TIM
3,4	AA_21671	2	XP_001838460	mannoprotein	C. cinerea	VDTDVGLVR;HFDYPSGIPYK
4	AA_9704	1	XP_001883754	predicted protein	L. bicolor	ALGDSLAEIR	IPR192. Aminotrans_V/Cys_dSase
1,2,3,4,5,6,7,8,9,10,11	AA_3301	7	XP_001832229	L-amino acid oxidase	C. cinerea	YEITEGSGR;DLVKEDVFK;ANDNAFLSYNR;LGITMLPYLR;YPETTFMTR;YQYYDVGAMR;LYTHNFPK	IPR2937. Amino_oxidase
4	AA_11029	3	XP_001837324	hexokinase	C. cinerea	LLQDAFDR;TLVGEDVEQR;HTLVSLVDAVPKPLLFSGK	IPR1312. Hexokinase
2,5,6	AA_4496	7	XP_001834689	aldehyde dehydrogenase	C. cinerea	TVTLELGGK;VAFTGSTLVGR;DVDLAVAAAQK;VTGQTIETDER;IFVQEAIYDEFLK;VITSISEAVEKDVDLAVAAAQK;IGPALATGNTIVLKPSEFTPLTAIR	IPR16161. Ald_DH/histidinol_DH
5,6	AA_3620	3	XP_001835204	TAL1	C. cinerea	VTFIDNEPEFR;KLDASAAAQAEPIEK;FAEDGETLK	IPR13785. Aldolase_TIM
2,5	AA_4627	2	XP_001828639	chitin deacetylase	C. cinerea	STFFVVGSR;IQPVVSCLNK	IPR1133. Glyco_hydro/deAcase_b/a-brl
6	AA_4530	5	EGO01486	hypothetical protein SERLA73DRAFT_176788	Serpula lacrymans	LYQVEYAFK;GKDTAVVITQR;MANINQVYTQR;YGYEITPDALAR;AISGSGHTAIAVR	IPR426. Proteasome_asu_N
6,7,8	AA_3815	7	XP_001835816	proteasome subunit	C. cinerea	QSEGYSIQTR;GSTALQSLQTIR;HLPLSTVLPLVIDSFTSATER;GIQELTATNDGER;AAGAAQSLVQPFLDNQIYFK;NQTPAPGTAFPK;AVLAVNGFAADGNMFVK	IPR165. Proteasome_bsu_CS
6,7	AA_10637	3	XP_001887377	predicted protein	L. bicolor	ENNEIVSVTK;FVLVTATQAEK;IPLIGVDDIAQAAFDALVAEK	IPR1991. Ergot_alkaloid_biosynthesis
6,7,8,9,10	AA_8749	3	XP_001884415	predicted protein	L. bicolor	GIVKDIIHDAGR;TSGNYATVIGHSPDDNKTR;ATIGIVAGGGR	IPR1234. NA-bd_OB-fold
6,7	AA_21013	1				SNADDVLVNIASR
6	AA_18172	3	EGN94413	hypothetical protein SERLA73DRAFT_144122	Serpula lacrymans	VIGIGSGSTVPYVVER;LAAFQAVDNHVLPEHR;IVQQGAEVNK	IPR4788. Ribose5P_isomerase_typA
6,7,11	AA_33672	2	XP_002476246	60S ribosomal protein L10A	Postia placenta	GSIAELLAEANGEK;NFVETIELQIGLK	IPR2143. Ribosomal_L1
6,7	AA_4655	6	XP_001874825	predicted protein	L. bicolor	FELSGIPPAPR;LSKDEIER;NSLTDEKLAGK;YKAEDEAAAAR;NGLESYAYNLR;ELEAIANPIMQK	IPR18181. Heat_shock_7_CS
6,9,10	AA_4930	2	XP_001875725	saccharopine dehydrogenase	L. bicolor	VLVIGGGDGGVVR;EVLKHDTVEEVVLCDIDEAVVR	IPR164. NAD(P)-bd_dom
6,7	AA_5404	1				VTNAEEQAIFR
6	AA_24152	1	XP_001887377	predicted protein	L. bicolor	LLHAANLPVLIATR	IPR1991. Ergot_alkaloid_biosynthesis
6,7	AA_3576	1	XP_001874596	predicted protein	L. bicolor	ESLPLTVFLR	IPR5824. KOW
5,6,11	AA_10813	5	XP_001876697	protein disulfide isomerase	L. bicolor	GIQGYPTLK;ALAPHYEEAATALK;KGEATEYSGPR;VDCVEEADLCQSK;EVTAEGAAEWVR	IPR5788. Disulphide_isomerase
6	AA_16600	2	XP_001887377	predicted protein	L. bicolor	VAFDVLTADK;VYEYLAER	IPR1991. Ergot_alkaloid_biosynthesis
1,2,3,6,7,11	AA_21970	3	XP_001832229	L-amino acid oxidase	C. cinerea	LGIVGGQSSTDRPVR;DIVYPSYGPDASHPNNQK;QLTYTPSIK	IPR2937. Amino_oxidase
6,7,8	AA_8555	6	EGN99958	hypothetical protein SERLA73DRAFT_51918	Serpula lacrymans	EFQIIDFFLPK;AFVAIGDGEGHVGLGVK;TYAFLTPDLWR;SMEEIYLFSLPVK;GYWGAALGEPHTVPSK;GTGIVAAPASK	IPR1472. dsRNA-bd-like
1,3,5,6,10	AA_8588	2				ELNKLNLQSP;TLATHTYLGR
6,7	AA_6145	9	XP_001878192	20S proteasome subunit	L. bicolor	STMFRNTYDSDNTVFSPQGR;KQGSAAVGLRSKTHAILLALK;RSTGELASYQQK;IDDHVGIAIAGLTSDAR;LVSAIADK;RPYGVGFLVIGQDK;SFEDASLEDLVR;KPVVGESFR;AQVNTQEYGR	IPR426. Proteasome_asu_N
6,7	AA_10466	9	XP_001829442	proteasome subunit alpha type 5	C. cinerea	IMEIDTHLGCAMSGLTADAR;RVQSPLLESNSIEK;LGSTTVGIR;GVNTFSPEGR;EAQLLTLNVLK;LFQVEYAIEAIK;LDQHNVQLAQVTPK;AIGSGSEAAQSELQDK;TPEGVVLAVEK	IPR426. Proteasome_asu_N
7,8,9,12	AA_33185	2	XP_001876432	tectonin 2	L. bicolor	ISGGLTAISAGAK;YTGDQGDPNHWVK	IPR6624. Beta-propeller_rpt_TECPR
6,7,9,10,11	AA_9827	2	XP_003034877	hypothetical protein SCHCODRAFT_65379	S.commune	KYDAFLSSEALIR;AGKFPTPISHAEDLSGK	IPR2143. Ribosomal_L1
7,9,10,11	AA_3760	4	CCA75151	60S large subunit ribosomal protein L15.e	Piriformospora indica	GATYGKPVR;KYYEVILVDPNHK;VLNSYWVNQDGVYK;QGYVVYR	IPR24794. Rbsml_L15e_core_dom
6,7	AA_23593	3	XP_001887181	predicted protein	L. bicolor	GATAALEEFVFSR;RANVGPSANIPTEK;AIASWALGADAGAIQK
7,11	AA_4459	4	XP_001888656	predicted protein	L. bicolor	GPLEQNLR;VDIGQIILSIR;GAWGKPYGTVAR;VLQDGAYVQFIRPK	IPR1197. Ribosomal_L1e
6,7	AA_10258	4	B0CY45	40S ribosomal protein S1	L. bicolor	APSIFEVR;TTDGYLLR;KTTYAQSSQIR;IVEVSLADLNKDEEQSFR	IPR1593. Ribosomal_S3Ae
6,7,8,9,12	AA_10837	10	XP_001879842	predicted protein	L. bicolor	ITLADLWVAAVIQHGVANTIDAAVR;EALAEAIGQEK;IVNEQGEEVILR;IPAWEGADGFKLFEGAAIAR;TFFVGER;HFETIINQPK;ATIPNLIR;LFEGAAIAR;GIQFVPPAK;TLEAHISTR	IPR1987. Glutathione-S-Trfase_C-like
1,2,4,5,6,7,8,9,10,11	AA_22966	2	XP_001885832	predicted protein	L. bicolor	LIPAGALTGVQFLK;QVIEWTNFMGGNAFCLK
2,3,4,7	AA_23489	3	XP_001882557	glucose-6-phosphate isomerase	L. bicolor	GWFLQTAK;TFTTQETITNAETAR;HFVALSTNTK	IPR1672. G6P_Isomerase
7,8,9,10,11,12	AA_3201	10	XP_001875456	predicted protein	L. bicolor	LVEPYITYGEPNLK;KILQLLR;LSNPTGGWR;EERLAAATAAR;SSGDFYVPAQPKVYFVVR;GINEIAPKPR;QASNFLWPFKLSNPTGGWR;HFVQGGDFGDR;LLQINNGVFVK;IPLTNNGVIEQVLGK	IPR1838. Ribosomal_L3_CS
7,8,9,10	AA_10282	6	XP_001877176	predicted protein	L. bicolor	VTLAVWQGGR;SLINNMVIGVTK;TEELEIPSNVEITVK;IITVTGPR;HVNMLAGVEVSESK;KFLDGIYVSEK	IPR72. Ribosomal_L6
6,7	AA_3356	3	XP_001877120	dienelactone hydrolase endo-1,3,1,4-beta-D-glucanase	L. bicolor	AAVEWFVSK;EFFEGVVHGFAVR;APLLLNTCPVDQQFPLESSALADSILGDGK	IPR2925. Dienelactn_hydro
6,7,11	AA_2972	1	XP_002397603	hypothetical protein MPER_01937	Moniliophthora perniciosa	INWIVNPVHK	IPR24794. Rbsml_L15e_core_dom
7,8	AA_9917	5	XP_001874027	20S proteasome subunit beta 3	L. bicolor	DCVAIASDLR;VNMYTIKEER;FGPYFIEPVMAGMSK;IYLGLPGLATDVTTLR;LGNEALGISSNFQR	IPR165. Proteasome_bsu_CS
4,5,6,7,8	AA_5432	5				AVGPIAYVISK;ALTIDIAPGTVR;FELASESK;DLISPAPEK;KPHFTVASILLGTTIGR
2,3,6,7	AA_10967	6	XP_001875148	phosphoglucomutase	L. bicolor	VIDLPPIDLGK;FFSPEAVQIILK;VFQQEHYTENFVQSIFDSIDAK;IGDLTFGPSK;DGILSTPAASNVIR;LSGTGSHGATVR	IPR5844. A-D-PHexomutase_a/b/a-I
7	AA_24103	2	EGO03764	hypothetical protein SERLA73DRAFT_175392	Serpula lacrymans	ALLEHGLQGLSIFDLASR;YASEEAQAAIAFFEKEFPR	IPR2198. DH_sc/Rdtase_SDR
1,2,3,6,7	AA_21586	1	XP_001832229	L-amino acid oxidase	C. cinerea	QLEDHSVTSYLLLVK	IPR2937. Amino_oxidase
4,5,6,7	AA_3778	2				FTQNILEAAAK;VLAEALQAGYR
7,8,9,10,11,12	AA_4126	9	XP_001884425	predicted protein	L. bicolor	VIIQVGTVTDDIR;NDMPCGSTVGPMLSK;RTDASFNKVILHR;IVKETANTPDLSSK;ILAAGGEVLTLDQLALR;EAYKHFGMGPHK;APTGSNTVLLR;SEDPYLLLLVK;NNRPPLSLSR	IPR39. Ribosomal_L18e
7,8	AA_8859	9	XP_001878774	Mn superoxide dismutase	L. bicolor	LVQGGDLEK;FVEALK;KISLQNALK;FNGGGHINHSLFWK;NLAPSAAVNK;DFGSVDAFK;GTGGVLKDGPLK;TAIIESFGTLEK;HHQAYVNGLNAAEEAYATTDSTAK	IPR1189. Mn/Fe_SOD
7,8	AA_8438	5	XP_001873957	predicted protein	L. bicolor	AISVGTVTLSIK;FTGPGGEDIEAK;TDTVLSLQGVGWFK;ERESEDHIFGHIIGK;SGTTWIANQSWGIEEINGER
8,9,10	AA_9218	5	XP_001880366	predicted protein	L. bicolor	LFGKWDTQDVEVK;SIAECLADELINAAK;QAVDVSPLR;GSSNSYAIK;VNQSIALLTTGTR	IPR235. Ribosomal_S7
9	AA_10289	6	XP_001873538	predicted protein	L. bicolor	RPFESARLDAELKLAGEYGLR;IALTLSK;LFEGNALIR;IGVLDESR;QIVNVPSFVVR;LAGEYGLR	IPR2281. Ribosomal_S4/S9
9	AA_10551	4	XP_001878468	predicted protein	L. bicolor	SQDIPLQYASLKLGYSAQPSLTIDQR;GNLSVLIHPLTR;LGYSAQPSLTIDQR;DGAFIAAPLFR	IPR23389. DOPA-like
8,9,10	AA_3927	3	XP_001837811	peptidyl-prolyl cis-trans isomerase	C. cinerea	SERPLAFFDINIGDK;HVVFGEVIK;IIFSLYSDLVPK	IPR213. Cyclophilin-like_PPIase_dom
8,9	AA_9669	2	XP_001881146	predicted protein	L. bicolor	LLPWFDGMLEADEAYFK;QQASIVGAVSAAHHVR	IPR13785. Aldolase_TIM
9,10,11,12	AA_2111	3	XP_001873163	predicted protein	L. bicolor	KGDSSVDELK;GFTLAELKEAGIGR;GVGIVVDHR	IPR138. Ribosomal_L13e
8,9,10	AA_3906	5	EGO00426	hypothetical protein SERLA73DRAFT_181015	Serpula lacrymans	FAANTGAQAIAGR;LIVVTDPR;ADGIHILNIGK;FVDVAIPTNNK;FTPGSFTNYITR	IPR1865. Ribosomal_S2
9,10,11	AA_10300	7	XP_001878219	predicted protein	L. bicolor	GDFCLAVGR;GKPFFPGLIK;TYIMIKPDGVQR;NICHGSDSVESAEK;YMASGPVVAMVWQGLDAVK;VMLGATNPLASPVGSIR;LVQSTPEHLEK	IPR1564. Nucleoside_diP_kinase
9,10,11	AA_10390	4	XP_002468762	60S ribosomal protein L17/L23	Postia placenta	LLKNAESNADAK;NIDLEDLYIK;NAESNADAKNIDLEDLYIK;NIVVEQAPK	IPR163. Ribosomal_L22
8,10	AA_8560	2	XP_002391005	hypothetical protein MPER_09632	Moniliophthora perniciosa	ARGEYLR;EVAAALSGLK	IPR163. Ribosomal_L22
10,11,12	AA_20010	3	CAD10797	putative cyclophilin	L. bicolor	FADENFQLK;HTKPGLLSMANAGK;VIPQFMLQGGDFTR	IPR213. Cyclophilin-like_PPIase_dom
11	AA_10003	5	XP_001889530	predicted protein	L. bicolor	TMPAVVIR;GSAITGPVAK;SLFLIEPFGFGAHLNR;MTLGLPVGAVLNCADNSGAK;LPDAGVGDMVVASVK	IPR19972. Ribosomal_L14_CS.
10,11,12	AA_33329	2	XP_001888059	predicted protein	L. bicolor	IAVVSEIIDHNR;AIIDGPTTGVPR	IPR5824. KOW
10,11,12	AA_19986	4	XP_002476477	60S ribosomal protein L27	Postia placenta	NSVSADTFKEPSQR;YALELEGLK;LLEDRYTSGK;IINYSHLFPTR	IPR1141. Ribosomal_L27e
11,12	AA_10295	2	EGO01914	hypothetical protein SERLA73DRAFT_177540	Serpula lacrymans	ELDAEVLK;LQGDFVLTAAR	IPR5485. Rbsml_L5_euk/L18_arc
11	AA_9955	3	XP_001873167	predicted protein	L. bicolor	TLLIADPR;VNGSPINLVQPEILR;VYEPVLVAGEDSFSLLDIR	IPR2568. Ribosomal_S5_D2-typ_fold
9,11	AA_23739	3	XP_001881785	predicted protein	L. bicolor	LGLIMLR;DVFVPPILYPR;GDLTTPLILENKFDILLGR	IPR18466. CW_beta-glucan_synthesis
11	AA_2884	2	EGO01266	hypothetical protein SERLA73DRAFT_105908	Serpula lacrymans	CGDCGVALPGVPALRPR;AFLVEEAK	IPR8195. Ribosomal_L34Ae
11,12	AA_9094	4	XP_001885183	predicted protein	L. bicolor	AMGTSDVR;SALQDVVTR;LNQAVWAQGIK;SVVEFAQK	IPR54. Ribosomal_L31e
4,11,12	AA_8675	3	XP_003030685	40S ribosomal protein S14	S. commune	IEDVTPVPTDSTR;RVHPQRLEDR;TPGPGAQSALR	IPR1971. Ribosomal_S11
11,12	AA_211	2	XP_001885183	predicted protein	L. bicolor	GLQTTVVDAE;LYTYVSHVPVGSFK	IPR54. Ribosomal_L31e
1,2,3,4,7	AA_4639	11	XP_003038143	glycoside hydrolase family 3 protein	S. commune	LLEDVLR;FSDGPNGVR;VGEALGDECR;GGQAYDLEVR;MSISSEVSER;TAAADSIVLLKNEK;ASGIPFNGPEGSVDTPDLR;	IPR198. Glyco_hydro_3_AS
						LVSEVLSANPNTVVINQSGTPVR;VLGLLDHAR;STHVLLAPTVNIQR;DVNPEAAIEEAVAFAK
1	AA_9563	4	CAC03462	putative beta glucosidase	A. bisporus	TTLALPGR;KIAIVGPNAK;VAAESIVLLR;ALEGSGAEITYSEGAR	IPR2772. Glyco_hydro_3_C
1,7,9	AA_7045	1	EGO02006	glycoside hydrolase family 3 protein	Serpula lacrymans	EVAQVYVSDPESSLPR	IPR2772. Glyco_hydro_3_C
1,9	AA_4761	1	XP_001838268	copper radical oxidase	C. cinerea	VLVSGSDPQTDYPDGTPR	IPR1522. DUF1929
1,2,3,4,6,7,8,9,10,11	AA_23948	6	O42717	Aegerolysin Aa-Pri1	A. aegerita	IANLNATSGK;AYAQWVIIILK;ENAPEGTTGSFDLVDPGDSDRVIR;HFYWDCPWASK;VVTGDDQVQINACGR;WMVEHYGANINGGALGTITVEVLGK	IPR9413. Aegerolysin
1	AA_471	1	XP_001879439	predicted protein	L. bicolor	IADALALGR	IPR17849. Alkaline_Pase-like_a/b/a
1	AA_5422	1	XP_001884763	ferroxidase, multicopper oxidase	L. bicolor	YSVLVTAR	IPR1117. Cu-oxidase
1	AA_9058	1	ADX07318	putative beta-glucosidase	Flammulina velutipes	LSLTFPK	IPR198. Glyco_hydro_3_AS
2	AA_5021	1	XP_002835440	hypothetical protein	Tuber melanosporum	TVSDSAAQIAEYAR	IPR13595. Pept_S33_TAP-like_C
2,5,6,9,11	AA_35314	4	XP_002389657	hypothetical protein MPER_11184	Moniliophthora perniciosa	TAAGSIVPYVR;VVGVGLK;LVTYPSR;LSASPAYNK
2	AA_35811	1	XP_002390082	hypothetical protein MPER_10703	Moniliophthora perniciosa	LPSPLGLSGAPGYR
2,3,7	AA_3695	3	XP_001838381	endo-1,4-beta-glucanase	C. cinerea	AQYEGEATAEINR;HFEDDMNPR;GLCVWNGEWGPVYAR	IPR1547. Glyco_hydro_5
2,3,7	AA_658	2	XP_003028651	glycoside hydrolase family 5 protein	S. commune	IVNEQGEEVILR;EALAEAIGQEK	IPR1547. Glyco_hydro_5
2	AA_14229	1	XP_003036805	hypothetical protein SCHCODRAFT_63633	S. commune	AAIDQIFR	IPR8928. 6-hairpin_glycosidase-like
3	AA_25918	2	XP_001887797	predicted protein	L. bicolor	DAQPLAFVGK;SVEVDNTDAEGR	IPR11356. Peptidase_M17
3	AA_19215	2	BAB87833	leucine aminopeptidase	C. cinerea	DAQPLAFVGK;FDPNLAEPVPEK	IPR11356. Peptidase_M17
3,7	AA_26694	1	XP_001880247	predicted protein	L. bicolor	SLIADQTTSEFDR	IPR1837. Chaperonin_Cpn6_CS
3	AA_8486	1				VLGVIIIAR
3	AA_21250	1	XP_002911568	hypothetical protein CC1G_14100	C. cinerea	SLESWTNCPAFEK
3,7,9	AA_10914	2	XP_001875696	predicted protein	L. bicolor	SLGSSSLTSSR;DIPVAVDIISDILQNSK	IPR11249. Metalloenz_metal-bd
3	AA_4571	1	XP_001828605	importin alpha protein	C. cinerea	VIECGVVPR	IPR11989. ARM-like
3	AA_35499	1	XP_001885676	predicted protein	L. bicolor	LFGGDESFR	IPR12132. GMC_OxRdtase
3	AA_33270	1	XP_002475476	60S ribosomal protein L3	Postia placenta	AAFLGTLK	IPR597. Ribosomal_L3
4,6,7,8,9,10	AA_23426	2	ACR25273	peptidase 1	Pleurotus ostreatus	APSAITVGASTIFDTR;RGNTSPASMK	IPR1259. Inhibitor_I9
4	AA_12981	1	BAF98207	NAD-dependent formate dehydrogenase	Ceriporiopsis subvermispora	LLGTVENK	IPR6139. D-isomer_2_OHA_DH_cat_dom
5,7,8,9,10	AA_5585	3	BAL02925	aspartic protease	Pholiota nameko	FYSIFDTSNNR;TATGAVLDNNTGLLR;SFELTANAQIWPR	IPR1461. Peptidase_A1
5	AA_10903	1	EGO01632	hypothetical protein SERLA73DRAFT_177048	Serpula lacrymans	FGEAVELAR	IPR2198. DH_sc/Rdtase_SDR
5,7.8	AA_10574	5	XP_001840096	D-xylose reductase	C. cinerea	REDLVIVSK;DSYPSGWTNLEGK;LNNGQEIPQVGFGLWK;VTENTADVVYEAIK;ATIQETWQALENLVDIGLVK	IPR1395. Aldo/ket_red
6,7	AA_4338	6	XP_001884312	predicted protein	L. bicolor	LILVSAVDIR;YEADKNLVAR;VTIVGGHGNVSLR;VFDAIEGVDGTKPR;AFTGQDVVYFSAGAGGK;DVSATPLILSLEDSPVEDFTK	IPR164. NAD(P)-bd_dom
6	AA_4242	4	XP_001879344	ribose-5-phosphate isomerase	L. bicolor	TFVLVADYR;VLQNLHHILGSPK;AAYFGNQDGSVTIR;NVQYLGTNFAQGVPIEVVPFAYAK	IPR4788. Ribose5P_isomerase_typA
6,7	AA_6622	5	XP_001830819	proteasome subunit alpha type 4	C. cinerea	IYRPAEIDALLVSEGLTK;HLLSYNEDIPVELLAQR;IYLLNSNVIGGVAGLTADANSLVNYAR;DAIGLVLR;ATCIGANNGTAQSLLK	IPR426. Proteasome_asu_N
6	AA_10969	3	XP_001880072	predicted protein	L. bicolor	LGTSALTSR;TLAEALVSHGYK;NAVSGDASAQVPGGIR	IPR15424. PyrdxlP-dep_Trfase_major_dom
6,7	AA_10600	6	XP_001880983	citrate synthase	L. bicolor	LAELIPAEIENVK;AAIPEFVEEIIDR;SFGPVLVDQLYGGMR;SIPEIQAALPK;EYWGPTFEDAMDLIAK;GLPALIWDGSVLDAEEGIR	IPR16142. Citrate_synth-like_lrg_a-sub
6	AA_4443	2	XP_001876325	predicted protein	L. bicolor	NQIEVENLLAK;INNAGVIALGYTQALRPGVK	IPR1925. Porin_Euk
6,7,10	AA_2772	3	XP_001878297	20S proteasome subunit	L. bicolor	SLLEVVQTGAK;VTNLELSEIEGIVSDIER;LTVEDPVTVEYITR	IPR426. Proteasome_asu_N
6,7	AA_4415	4	XP_001876767	predicted protein	L. bicolor	AVENSGTAIGLK;DAVLEAAR;IFQVEYANK;HVGLATAGLLADGR	IPR6746. 26S_Psome_Rpn12
6,9,10	AA_14000	4				HLSELTTPAGSR;ASDENTVTLTVPAIGK;ATFELNTDQSIK;TWGEISYK
6	AA_10883	2	XP_001873241	dihydrolipoamide acetyltransferase	L. bicolor	GLATISAETK;LSVNDFIVK	IPR316. 2-oxoA_DH_lipoyl-BS
6	AA_4280	2	XP_001874827	predicted protein	L. bicolor	TFEDFVR;VVALIDPAIER	IPR164. NAD(P)-bd_dom
6	AA_34279	1	XP_001829735	twin-arginine translocation pathway signal	C. cinerea	SSDGTEIFAR
6	AA_11003	1	XP_001889370	predicted protein	L. bicolor	IGIDPTLLSASDAESLSK	IPR587. Creatinase
6	AA_8425	1	XP_001874124	calnexin	L. bicolor	LLEDGFQTSGK	IPR158. Calret/calnex
6	AA_10722	1	XP_001873531	predicted protein	L. bicolor	LAGNPAQGVIGGK	IPR2583. Inositol_monoP_metal-BS
6	AA_2070	1	XP_001874182	predicted protein	L. bicolor	SESGTGLALFK	IPR24624. Pyridox_Oxase_Alr436_FMN-bd.
6	AA_5672	1				LAQLLHNANVDFLIATR
6	AA_3841	1	EGN98190	hypothetical protein SERLA73DRAFT_138517	Serpula lacrymans	VALITGAASGIGR	IPR2198. DH_sc/Rdtase_SDR
6,7	AA_13628	1	XP_002583928	predicted protein	Uncinocarpus reesii	FITNEWPSLR	IPR585. Hemopexin/matrixin
6	AA_3465	1	EGN95332	hypothetical protein SERLA73DRAFT_77372	Serpula lacrymans	LGNPDELR	IPR2198. DH_sc/Rdtase_SDR
6,7	AA_4366	6	XP_001876638	20S proteasome subunit	L. bicolor	LVQIEHALAAVAQGTTSLGIK;KIYGEYPPTR;KVAVICPNIGIVYSGMGPDFR;KATNGIVIATEK;KEGFEGQMTEK;TSSILIDDSVIEK	IPR426. Proteasome_asu_N
6,7	AA_3304	2	XP_001874596	predicted protein	L. bicolor	ISNIFVIGEGIKPWVSLPK;FDTGNIVMITGGR	IPR5824. KOW
6	AA_7364	1	XP_001884761	glycoside hydrolase family 15 protein	L. bicolor	VELQFLDLSER	IPR8928. 6-hairpin_glycosidase-like
6	AA_21941	1				TIVMGASFR
6,7	AA_8244	3	XP_001877900	predicted protein	L. bicolor	FAEIAAHEK;DYLTAAASVLATEAR;SFAALSQILEGVGTSAYTGAAR	IPR978. Ferritin/RR-like
6,7	AA_9179	3	XP_001877900	predicted protein	L. bicolor	VLVPEGLSGTVYAVATK;TPATAPATHVSFFTGLDK;SGEEATDDTIIAGPAVLLFER	IPR978. Ferritin/RR-like
7	AA_3823	6	XP_001879541	triose phosphate isomerase	L. bicolor	VAAQNCYFK;ESGAFTGEISPK;TLFHETSALVATK;VILCIGETLQER;VATTAQAQQAHADVR;EADWSNIVIAYEPVWAIGTGK	IPR13785. Aldolase_TIM
7	AA_2981	5	XP_001837124	ThiJ/PfpI	C. cinerea	KFTGFSNAEEEVAGWTK;DVPFLLETK;IESLGGKFEK;LFTDEGSVSFLNDESVK;VVSAVCHGPAALVGAVDASGK	IPR2818. ThiJ/PfpI
7,8	AA_35044	1	XP_001876432	tectonin 2	L. bicolor	TNVWGVNAGGNIYR	IPR6624. Beta-propeller_rpt_TECPR
7	AA_4216	4	XP_001832136	40s ribosomal protein s6-b	C. cinerea	LLLSDGHSCYR;LNIANPATGAQK;QGESQIPGLTDVVLPK;GCIVGPDIAVLSLVIVK	IPR1441. Ribosomal_S6_euk
7	AA_4781	7	XP_001880386	predicted protein	L. bicolor	VAIISALR;SSLINAIFEK;EVEGGVEELGR;FEIANIMEIFTK;TSAVVCDASGTVVGR;LSVTHDSHLLAAPVR;SPFEAAWFGVSGADSPIAIEK	IPR2731. ATPase_BadF
7	AA_3599	2	XP_001831619	phosphomannomutase	C. cinerea	LVIGFVGGSDLVK;LCLFDVDGTLTPAR	IPR23214. HAD-like_dom
7	AA_8658	1				DAFALSDPAPELLNLIK
7	AA_2422	1				FLTQSLDLPNLSR
7	AA_9863	1	EGO03851	hypothetical protein SERLA73DRAFT_175532	Serpula lacrymans	ILVGCLDNILR	IPR1684. Haem_Oase-like_multi-hlx
7	AA_3896	2	XP_001874806	aspartate amino-transferase	L. bicolor	TIELDFEGFLAALR;NVGIEPVDYAYYDPK	IPR4839. Aminotransferase_I/II
7,9,10	AA_36051	5	XP_001888030	predicted protein	L. bicolor	DVDDLDPDQSSRYIMFPNVYK;TKTDHAVVVKFFHSDPNRCYAQFIAK;HLSELTTPAGSR;CYAQFIAK;SFVDFNPDR
7	AA_10549	2	XP_001880026	predicted protein	L. bicolor	SESITITNEK;TQLGDQEGLGGK	IPR18181. Heat_shock_7_CS
7	AA_7607	1				STAALQSVLK
7	AA_5454	3	ACF15452	glutathione-S-transferase	Phanerochaete chrysosporium	LVQSQESEK;WETYAALVEK;QQAALEEVYTFLK	IPR1987. Glutathione-S-Trfase_C-like
7	AA_32767	1	XP_003029499	carbohydrate-binding module family 12 protein	S. commune H4-8	TQAFHQQGPSAPATWLLTHGK	IPR361. CBM_fam5/12
7	AA_5810	3	XP_001878292	predicted protein	L. bicolor	HIDPTNPGLAR;SGGVFTGDTLFIAGCGR;ITTGLTTIGDEKDWNVFMR	IPR1279. Beta-lactamas-like
7	AA_4098	1	XP_001880069	20S proteasome subunit	L. bicolor	ATEGPIVADKNCEK	IPR243. Pept_T1A_subB
7,8,9	AA_1431	3	XP_001832972	general amino acid permease AGP2	C. cinerea	TGPAVFYVDSDGTR;QDGWTFIGNYDIAK;DAFSGNTCNLYHIK	IPR4841. AA-permease_dom
7	AA_6703	1	XP_001881173	glycoside hydrolase family 38 protein	L. bicolor	YGFSCQGNVLR	IPR1113. Glyco_hydro-type_carb-bd
7	AA_24545	1	XP_001879541	triose phosphate isomerase	L. bicolor	RQQDVDGFLVGGASLKPEFADIINAR	IPR13785. Aldolase_TIM
7	AA_4291	1	XP_001877102	glycoside hydrolase family 2 protein	L. bicolor	VDLVFDGLDTFATVR	IPR8979. Galactose-bd-like
7	AA_28889	1	XP_001875277	predicted protein	L. bicolor	DNSIELESGPRMR	IPR22764. Peptidase_S54_rhomboid_dom
7	AA_23740	1	XP_001839509	acyl-CoA carboxylate CoA-transferase	C. cinerea	SQQVANSPELIR	IPR372. ActCoA_hydro
7	AA_1957	1	EGN99525	hypothetical protein SERLA73DRAFT_179580	Serpula lacrymans	ITLGSDFPVEVINPLK	IPR1318. Amidohydro_3
7	AA_8568	1	XP_001875042	predicted protein	L. bicolor	MTLASTGGIRGK	IPR23393. START-like_dom
7	AA_23596	2	XP_001881822	predicted protein	L. bicolor	VALVLHEK;AICQYIAAK	IPR1987. Glutathione-S-Trfase_C-like
7	AA_7045	1	EGO02006	glycoside hydrolase family 3 protein	Serpula lacrymans	GGQAYDLEVR	IPR2772. Glyco_hydro_3_C
7	AA_31456	1	XP_001881771	predicted protein	L. bicolor	NTASPGRVAYAK
7	AA_4668	1	XP_001834931	aconitase	C. cinerea	VTIEGLETFSPGK	IPR15931. Acnase/IPM_dHydase_lsu_aba_1/3
7	AA_8746	1	XP_003029803	hypothetical protein SCHCODRAFT_111512	S. commune	SSLAAEWAQYGIR	IPR584. Fatty_acid_desaturase-1
7	AA_6581	1	XP_001886826	predicted protein	L. bicolor	LHPDSIAASYLYLVNQDR	IPR2198. DH_sc/Rdtase_SDR
7	AA_8130	1	XP_001878514	predicted protein	L. bicolor	KMGAGLIELGEEP	IPR15947. PUA-like_domain
7,9,10	AA_9910	4	AAL57035	PriA	Pleurotus ostreatus	LYADGNKDVEVPASDYEGK;SLNVITGK;AYAQWVIVLINNKGSEPLK;LQFNSCGLANTPEGTSGTFDLVDPIEDDKLIR	IPR9413. Aegerolysin
7	AA_20567	1	XP_001839622	serine protease	C. cinerea	LNSNAR	IPR1259. Inhibitor_I9
7	AA_6917	1	XP_001873810	predicted protein	L. bicolor	ASQLTGTEFLGK	IPR3226. Met-dep_prot_hydro
7,8	AA_10560	6	EGN91672	hypothetical protein SERLA73DRAFT_100252	Serpula lacrymans	YQVAIITEEGVR;QQPIVTGTSVLAIK;MNPLWNALLVGGVK;TLDTHWSFAEGIR;AVEGYENVLTEEQALK;SLNKYQVAIITEEGVR	IPR165. Proteasome_bsu_CS
7	AA_18561	1	XP_001877930	20S proteasome subunit	L. bicolor	LYQIEYAMEAISHAGTVLGVLAK	IPR426. Proteasome_asu_N
7	AA_4271	1	XP_001832969	nucleoside-diphosphatase	C. cinerea	ENNTPSTVLVEK	IPR47. GDA1_CD39_NTPase
7	AA_10951	1	XP_001876251	glycoside hydrolase family 15 protein	L. bicolor	AGVIANIGPIGSK	IPR8928. 6-hairpin_glycosidase-like
7	AA_22293	1	EGN96058	hypothetical protein SERLA73DRAFT_185570	Serpula lacrymans	AAAVDPYDVSK	IPR1279. Beta-lactamas-like
7	AA_7661	1	XP_001831619	phosphomannomutase	C. cinerea	QTVSPEMVEILR	IPR23214. HAD-like_dom
7	AA_9581	1	CAC94926	putative ubiquitin	Pleurotus sp. 'Florida'	TLSDYNIQK	IPR626. Ubiquitin
7	AA_7480	1	XP_003030540	glycoside hydrolase family 16 protein	S. commune	EFTQDNVNFGTGALNLK	IPR8264. Beta_glucanase
7	AA_9615	1	XP_001839584	hypothetical protein CC1G_12612	C. cinerea	IAQYLDEAYPETSR	IPR1987. Glutathione-S-Trfase_C-like
7	AA_33162	1	XP_001884534	predicted protein	L. bicolor	EALSQSPAWVDVR	IPR159. Epimerase_deHydtase
7	AA_25955	1	XP_002471544	eukaryotic translation initiation factor 6	Postia placenta	NSLPDSVAIQR	IPR2769. eIF6
7	AA_6060	1	XP_001840594	oxidoreductase family protein	C. cinerea	AVVVNHIDKDSK	IPR164. NAD(P)-bd_dom
7	AA_4749	1	XP_001831619	phosphomannomutase	C. cinerea	TIGHSVENPAQTIQLLK	IPR23214. HAD-like_dom
7	AA_10984	1	XP_001834468	glycogen phosphorylase	C. cinerea	TLDNALLNLGLK	IPR11833. Glycg_phsphrylas
7	AA_3235	1				AMREVGTGLAR
8,9,10	AA_10455	5	XP_001873232	predicted protein	L. bicolor	MVVPEALR;IKAQAFHER;FEGVPPPYDK;CEEINISGSFFR;LKLFEGVPPPYDK	IPR5822. Ribosomal_L13
8	AA_7529	1	XP_003038099	hypothetical protein SCHCODRAFT_83883	S. commune	GYLIMAADTTSAR	IPR165. Proteasome_bsu_CS
8,9	AA_5849	3	XP_001828776	elongation factor Tu	C. cinerea	AEAGDNMGALLR;TTLTGIEMFHK;TADITAALTFPEGTADAAEK	IPR795. ProtSyn_GTP-bd
8	AA_10528	6	XP_001837576	hypothetical protein CC1G_08130	C. cinerea	LAELAAETLPADAVAR;GSANGGNAVTDDLKYNIK;EKLAELAAETLPADAVAR;HQADYFDVPTQDLTTR;IDNILKPLISEGGPYEGQVK;QNSIHVSPSVLLDGLYQSQIESSWEENQWKDFLAK	IPR12336. Thioredoxin-like_fold
8	AA_4261	3	XP_001831148	NADH:quinone oxidoreductase	C. cinerea	AFWDATGPLWAK;RTFAQFTNLEEIR;GGSPWGAGTFASSDGSR	IPR8254. Flavodoxin/NO_synth
9	AA_10652	7	XP_001837079	aspartyl aminopeptidase	C. cinerea	LEQAGFEK;NQAALVAFTLPQK;VDRPIMRIPTLAIHLDR;LSPTPAAYAQSVSR;ASDAISTFIVK;NDMPCGSTVGPMLSK;TVDVGNPMLSMHSIR	IPR1948. Peptidase_M18
9	AA_4055	3	XP_001887038	predicted protein	L. bicolor	SVAQALIDLENNVPELKNELR;LDSFSSVYR;LTGKDVVFEFPAVSQD	IPR554. Ribosomal_S7e
9	AA_8465	1	XP_001830633	cytochrome b2	C. cinerea	ILNDEFEMNMR	IPR13785. Aldolase_TIM
9,10	AA_10504	3	XP_001877768	predicted protein	L. bicolor	VIEGLDIVHAIENVPK;IVMGLFGGTVPK;HTGPGILSMANAGK	IPR213. Cyclophilin-like_PPIase_dom
9	AA_518	3	XP_001880406	predicted protein	L. bicolor	WADLDWFK;AISSFIDPGLK;MSNRPPLDEILNLHDFEAIAK	IPR13785. Aldolase_TIM
9	AA_6307	2	XP_001878622	predicted protein	L. bicolor	QALGEVR;YGTGFAPLDEALSR	IPR2479. MetalloPept_cat_dom
9	AA_31033	3	XP_001889652	predicted protein	L. bicolor	DGTSVVTDSK;IDIDHIVPLK;EDFANDIKLPQLVAVSQR	IPR1189. DUF1524
9,10	AA_6143	1				SDGVLLLATTLEPPK
9	AA_5190	1	XP_001880720	predicted protein	L. bicolor	HGLLVPSTATDQELQHLR	IPR2769. eIF6
9	AA_23790	1	XP_001887181	predicted protein	L. bicolor	LVNVEGELDR
9	AA_2887	1	XP_001887177	predicted protein	L. bicolor	ILSGSPATLDATLSSLDSVK	IPR11249. Metalloenz_metal-bd
9	AA_2572	1	XP_001873798	predicted protein	L. bicolor	YAVDLTALAEEGKIDPVIGR	IPR3593. AAA+_ATPase
9	AA_8996	1	ACZ59451	hypothetical protein	Pleurotus ostreatus	AGGKVDIYQVPETLTEDILTK	IPR8254. Flavodoxin/NO_synth
9	AA_6892	1	XP_001878255	predicted protein	L. bicolor	NLGALLSALFAR	IPR1383. Esterase_SGNH_hydro-type
9	AA_1208	1	XP_001877230	predicted protein	L. bicolor	LDNGEMLFTLGRGPR
9	AA_10864	1	XP_001834886	hypothetical protein CC1G_09813	C. cinerea	NSVDSLNIFQDSHGPEGMYNPIFK	IPR627. Intradiol_dOase_C
10	AA_10652	3	XP_001837079	aspartyl aminopeptidase	C. cinerea	YASDAISTFIVK;LSPTPAAYAQSVSR;NDMPCGSTVGPMLSK	IPR1948. Peptidase_M18
10	AA_10994	1	XP_001889788	protein transport protein sec31	L. bicolor	ILAGAGAADSLILR	IPR498. Prp18
10	AA_10169	2	XP_003026010	hypothetical protein SCHCODRAFT_80045	S. commune	IIQALTTISER;GLGVVGHIEDIAVDK	IPR16181. Acyl_CoA_acyltransferase
10	AA_7100	3	XP_001877099	predicted protein	L. bicolor	SASQNIISR;FETTLSYAEVTAR;IQEVGHQNELVSLVNSVTK	IPR518. DUF32
10	AA_2945	1	XP_001876685	glucose-6-P dehydrogenase	L. bicolor	IPEAYEALILDALR	IPR1282. G6P_DH
11	AA_10114	2	XP_001881307	predicted protein	L. bicolor	GLTENSDVVPVIDTLK;VLGNGLLPQLPFIVK	IPR1196. Ribosomal_L15_CS.
11	AA_10442	2	XP_001873305	predicted protein	L. bicolor	SFNLIIR;AGLDQPKEYAFDLEFFSEVVPEK	IPR752. CS-like_domain
11	AA_22574	2				ALNVNSGR;FALTNLASSVVPQAVAR
11	AA_4151	2	XP_001873818	predicted protein	L. bicolor	TFAAEIAHNISSR;DVDLLLMHNK	IPR1515. Ribosomal_L32e
11,12	AA_23927	2	EFY99193	hypothetical protein MAA_05251	Metarhizium anisopliae	SYTGQVGISTIK;GNVVSQNGSK
11	AA_10173	1	XP_001876675	ribosomal protein L29	L. bicolor	QLVELKNELLSLR	IPR1854. Ribosomal_L29
11	AA_10029	3	EGN98469	hypothetical protein SERLA73DRAFT_138937	Serpula lacrymans	WVIYDFEFEK;IIFLSWSPDDAK;YIIFNLNKELTEIVVEK	IPR218 Actin-binding
11	AA_2984	2	XP_001880116	predicted protein	L. bicolor	IISVVYNASNNELVR;SAIIQVDATPFR	IPR147. Ribosomal_S8e
11,12	AA_30880	3	XP_002389657	hypothetical protein MPER_11184	Moniliophthora perniciosa	NTLSASPAYGK;KLAAVIQPTIALSEAQR;TKIDPAQLILYK
11	AA_8586	3	XP_003030942	carbohydrate-binding module family 13 protein	S. commune	GETAIDLDGGNNRDIIGYPR;LVISEEPFTWR;ILPDENDESVFR	IPR772. Ricin_B_lectin
11	AA_91	2	XP_001834217	IMP dehydrogenase	C. cinerea	LEVIAGNVVTR;EQAATLIAAGADGLR	IPR13785. Aldolase_TIM
11	AA_3150	4	XP_001877192	predicted protein	L. bicolor	VNHSIISGVR;VDKLEQMLGSYGPSPTGEPYAK;IIFDLKDLGK;VSVLTLELDSPTLPQGK	IPR14756. Ig_E-set
11	AA_9394	2	XP_001837613	hypothetical protein CC1G_08167	C. cinerea	IVTLEELR;ALLPGMLVGEFEK	IPR1199. Cyt_B5
12	AA_10071	2	AEE98238	ricin B-like lectin	Macrolepiota procera	SVATGTYLSIDGSASDGTR;IVASTTPFDWHIWRDEQDENTFR	IPR772. Ricin_B_lectin
12	AA_19528	1	AAP49845	Ac-PRI4	Agrocybe chaxingu	SLALLYDTFTAGYDTFR
12	AA_2125	2	XP_003037925	hypothetical protein SCHCODRAFT_71850	S. commune	YGLNHGHPTTAIPK;KLEELSTIIQESR	IPR16149. Casein_kin_II_reg-sub_a-hlx
